# Supplementary material for: Connectivity-Dependent Conductance of 2,2′-Bipyridine-Based Metal Complexes
Source: ACS Omega. 2023 Dec 14;8(51):48958–65. doi: 10.1021/acsomega.3c06555 (PMC10753655; doi:10.1021/acsomega.3c06555)
Supplement: Supplementary file 1 — ao3c06555_si_001.cif [file ao3c06555_si_001.cif]

data_LMeta_21srv302
_audit_creation_date               2021-06-24
_audit_creation_method
;
Olex2 1.3-beta
(compiled 2020.11.12 svn.r5f609507 for OlexSys, GUI svn.r6272)
;
_shelx_SHELXL_version_number       '2017/1'
loop_
  _audit_author_name
  _audit_author_email
  _audit_author_address
 'Yufit, D.' d.s.yufit@durham.ac.uk
;
Durham University
Chemistry Department
Science Site, South Rd.
Durham
DH1 3LE
UK
;
_publ_requested_journal           'Inorg.Chem'
_publ_section_title
;
Connectivity dependent conductance of 2,2'-bipyridine 
based metal complexes
;
_publ_contact_author_name         'Dmitry Yufit'
_publ_contact_author_address
;
Department of Chemistry
Durham University
South Rd.
Durham
DH1 3LE
UK
;
_publ_contact_author_email        'd.s.yufit@durham.ac.uk'


_publ_contact_letter
;
The CIF file contains data for the structure LMeta from
the paper 

"Connectivity dependent conductance of 2,2'-bipyridine based metal complexes"

by Y.Chelli, N.Ferri, A.Vezzoli, R.J.Davidson, R.J.Nichols, S.J.Higgins, 
S.Sangtarash, H.Sadeghi, D.S.Yufit and A.Beeby. 

The paper will be submitted to Inorg.Chem. 
;
loop_
_publ_author_name
_publ_author_address
'Chelli, Yahia'
;
School of Engineering
Universiy of Warwick
Library Rd.
Coventry
CV4 7AL
UK
;

'Ferri, Nicol\'o'
;
Department of Physics
Uniersity of Lancaster
Lancaster 
LA1 4YB
UK
;

'Vezzoli, Andrea'
;
Department of Physics
Uniersity of Lancaster
Lancaster 
LA1 4YB
UK
;


'Davidson, Ross J.'
;
Department of Chemistry
Durham University
South Rd.
Durham
DH1 3LE
UK
;
'Nichols, Richard J.'
;
Department of Physics
Uniersity of Lancaster
Lancaster 
LA1 4YB
UK
;

'Higgins, Simon J.'
;
Department of Physics
Uniersity of Lancaster
Lancaster 
LA1 4YB
UK
;

'Sangtarash, Sara'
;
School of Engineering
Universiy of Warwick
Library Rd.
Coventry
CV4 7AL
UK
;

'Sadeghi, Hatef'
;
School of Engineering
Universiy of Warwick
Library Rd.
Coventry
CV4 7AL
UK
;

'Yufit, Dmitry S.'
;
Department of Chemistry
Durham University
South Rd.
Durham
DH1 3LE
UK
;

'Beeby, Andrew'
;
Department of Chemistry
Durham University
South Rd.
Durham
DH1 3LE
UK
;

_publ_section_references
;
Dolomanov, O.V., Bourhis, L.J., Gildea, R.J, Howard, J.A.K. & Puschmann, H.
 (2009), J. Appl. Cryst. 42, 339-341.

Sheldrick, G.M. (2008). Acta Cryst. A64, 112-122.

Sheldrick, G.M. (2015). Acta Cryst. C71, 3-8.
;
_chemical_name_common              ?
_chemical_name_systematic          ?
_chemical_formula_moiety           'C24 H20 N2 S2'
_chemical_formula_sum              'C24 H20 N2 S2'
_chemical_formula_weight           400.54
_chemical_melting_point            ?
loop_
  _atom_type_symbol
  _atom_type_description
  _atom_type_scat_dispersion_real
  _atom_type_scat_dispersion_imag
  _atom_type_scat_source
 'C' 'C' 0.0033 0.0016 'International Tables Vol C Tables 4.2.6.8 and 6.1.1.4'
 'H' 'H' 0.0000 0.0000 'International Tables Vol C Tables 4.2.6.8 and 6.1.1.4'
 'N' 'N' 0.0061 0.0033 'International Tables Vol C Tables 4.2.6.8 and 6.1.1.4'
 'S' 'S' 0.1246 0.1234 'International Tables Vol C Tables 4.2.6.8 and 6.1.1.4'

_shelx_space_group_comment
;
The symmetry employed for this shelxl refinement is uniquely defined
by the following loop, which should always be used as a source of
symmetry information in preference to the above space-group names.
They are only intended as comments.
;
_space_group_crystal_system        'monoclinic'
_space_group_IT_number             14
_space_group_name_H-M_alt          'P 1 21/n 1'
_space_group_name_Hall             '-P 2yn'
loop_
  _space_group_symop_operation_xyz
 'x, y, z'
 '-x+1/2, y+1/2, -z+1/2'
 '-x, -y, -z'
 'x-1/2, -y-1/2, z-1/2'

_cell_length_a                     6.7319(3)
_cell_length_b                     8.1059(3)
_cell_length_c                     17.9837(8)
_cell_angle_alpha                  90
_cell_angle_beta                   99.5491(15)
_cell_angle_gamma                  90
_cell_volume                       967.74(7)
_cell_formula_units_Z              2
_cell_measurement_reflns_used      9901
_cell_measurement_temperature      120.0
_cell_measurement_theta_max        31.59
_cell_measurement_theta_min        2.76
_shelx_estimated_absorpt_T_max     0.983
_shelx_estimated_absorpt_T_min     0.914
_exptl_absorpt_coefficient_mu      0.288
_exptl_absorpt_correction_T_max    0.7462
_exptl_absorpt_correction_T_min    0.6090
_exptl_absorpt_correction_type     multi-scan
_exptl_absorpt_process_details
;
SADABS-2016/2 (Bruker,2016/2) was used for absorption correction.
wR2(int) was 0.1452 before and 0.0671 after correction.
The Ratio of minimum to maximum transmission is 0.8161.
The \l/2 correction factor is Not present.
;
_exptl_absorpt_special_details     ?
_exptl_crystal_colour              'clear colourless'
_exptl_crystal_colour_lustre       clear
_exptl_crystal_colour_primary      colourless
_exptl_crystal_density_diffrn      1.375
_exptl_crystal_density_meas        ?
_exptl_crystal_density_method      ?
_exptl_crystal_description         prism
_exptl_crystal_F_000               420
_exptl_crystal_size_max            0.32
_exptl_crystal_size_mid            0.09
_exptl_crystal_size_min            0.06
_exptl_transmission_factor_max     ?
_exptl_transmission_factor_min     ?
_diffrn_reflns_av_R_equivalents    0.0522
_diffrn_reflns_av_unetI/netI       0.0281
_diffrn_reflns_Laue_measured_fraction_full  0.995
_diffrn_reflns_Laue_measured_fraction_max  0.997
_diffrn_reflns_limit_h_max         9
_diffrn_reflns_limit_h_min         -9
_diffrn_reflns_limit_k_max         11
_diffrn_reflns_limit_k_min         -11
_diffrn_reflns_limit_l_max         25
_diffrn_reflns_limit_l_min         -25
_diffrn_reflns_number              22513
_diffrn_reflns_point_group_measured_fraction_full  0.995
_diffrn_reflns_point_group_measured_fraction_max  0.997
_diffrn_reflns_theta_full          25.242
_diffrn_reflns_theta_max           29.997
_diffrn_reflns_theta_min           2.297
_diffrn_ambient_temperature        120.0
_diffrn_detector                   'Bruker PHOTON III C14 MM CPAD'
_diffrn_detector_area_resol_mean   54.4
_diffrn_detector_type              'CPA sensor'
_diffrn_measured_fraction_theta_full  0.995
_diffrn_measured_fraction_theta_max  0.997
_diffrn_measurement_device         '3-circle diffractometer'
_diffrn_measurement_device_type    'Bruker D8 Venture'
_diffrn_measurement_method         '\w- and \f-scans'
_diffrn_radiation_monochromator    'focusing mirrors'
_diffrn_radiation_probe            X-ray
_diffrn_radiation_type             MoK\a
_diffrn_radiation_wavelength       0.71073
_diffrn_source                     'microfocus sealed X-ray tube'
_diffrn_source_current             1.4
_diffrn_source_power               0.07
_diffrn_source_type                'Incoatec I\mS 3.0 microsource'
_diffrn_source_voltage             50.0
_diffrn_standards_number           0
_reflns_Friedel_coverage           0.000
_reflns_Friedel_fraction_full      .
_reflns_Friedel_fraction_max       .
_reflns_number_gt                  2590
_reflns_number_total               2818
_reflns_special_details
;
 Reflections were merged by SHELXL according to the crystal
 class for the calculation of statistics and refinement.
 
 _reflns_Friedel_fraction is defined as the number of unique
 Friedel pairs measured divided by the number that would be
 possible theoretically, ignoring centric projections and
 systematic absences.
;
_reflns_threshold_expression       'I > 2\s(I)'
_computing_bruker_data_scaling     'SADABS V2012/1 (Bruker AXS Inc.)'
_computing_cell_refinement         'SAINT V8.40A (Bruker, 2019)'
_computing_data_collection         'APEX3 v.2017.3_0 (Bruker AXS, 2017)'
_computing_data_reduction          'SAINT V8.40A (Bruker, 2019)'
_computing_molecular_graphics      'Olex2 1.3-beta (Dolomanov et al., 2009)'
_computing_publication_material    'Olex2 1.3-beta (Dolomanov et al., 2009)'
_computing_structure_refinement    'SHELXL 2017/1 (Sheldrick, 2015)'
_computing_structure_solution      'XS  (Sheldrick, 2008)'
_refine_diff_density_max           0.458
_refine_diff_density_min           -0.230
_refine_diff_density_rms           0.054
_refine_ls_extinction_coef         .
_refine_ls_extinction_method       none
_refine_ls_goodness_of_fit_ref     1.085
_refine_ls_hydrogen_treatment      refall
_refine_ls_matrix_type             full
_refine_ls_number_parameters       167
_refine_ls_number_reflns           2818
_refine_ls_number_restraints       0
_refine_ls_R_factor_all            0.0379
_refine_ls_R_factor_gt             0.0347
_refine_ls_restrained_S_all        1.085
_refine_ls_shift/su_max            0.000
_refine_ls_shift/su_mean           0.000
_refine_ls_structure_factor_coef   Fsqd
_refine_ls_weighting_details      
 'w=1/[\s^2^(Fo^2^)+(0.0414P)^2^+0.4411P] where P=(Fo^2^+2Fc^2^)/3'
_refine_ls_weighting_scheme        calc
_refine_ls_wR_factor_gt            0.0888
_refine_ls_wR_factor_ref           0.0909
_refine_special_details            ?
_olex2_refinement_description
;
;
_atom_sites_solution_hydrogens     difmap
_atom_sites_solution_primary       direct
_atom_sites_solution_secondary     ?
loop_
  _atom_site_label
  _atom_site_type_symbol
  _atom_site_fract_x
  _atom_site_fract_y
  _atom_site_fract_z
  _atom_site_U_iso_or_equiv
  _atom_site_adp_type
  _atom_site_occupancy
  _atom_site_site_symmetry_order
  _atom_site_calc_flag
  _atom_site_refinement_flags_posn
  _atom_site_refinement_flags_adp
  _atom_site_refinement_flags_occupancy
  _atom_site_disorder_assembly
  _atom_site_disorder_group
 S1 S -0.46713(4) 0.36953(4) 0.11441(2) 0.01738(9) Uani 1 1 d . . . . .
 N1 N 0.60576(15) 0.30900(13) 0.47373(6) 0.0195(2) Uani 1 1 d . . . . .
 C1 C 0.47808(16) 0.43718(13) 0.46954(6) 0.0136(2) Uani 1 1 d . . . . .
 C2 C 0.31191(16) 0.45357(13) 0.41226(6) 0.0132(2) Uani 1 1 d . . . . .
 C3 C 0.27157(16) 0.33180(13) 0.35686(6) 0.0135(2) Uani 1 1 d . . . . .
 C4 C 0.40479(19) 0.19872(15) 0.36154(7) 0.0196(2) Uani 1 1 d . . . . .
 C5 C 0.5671(2) 0.19360(16) 0.41993(7) 0.0235(3) Uani 1 1 d . . . . .
 C6 C 0.09439(16) 0.34134(13) 0.29618(6) 0.0131(2) Uani 1 1 d . . . . .
 C7 C -0.08645(18) 0.41187(16) 0.30920(6) 0.0187(2) Uani 1 1 d . . . . .
 C8 C -0.25362(18) 0.41819(15) 0.25298(7) 0.0189(2) Uani 1 1 d . . . . .
 C9 C -0.24469(16) 0.35516(13) 0.18117(6) 0.0139(2) Uani 1 1 d . . . . .
 C10 C -0.06461(17) 0.28691(14) 0.16705(6) 0.0145(2) Uani 1 1 d . . . . .
 C11 C 0.10227(16) 0.27947(13) 0.22425(6) 0.0141(2) Uani 1 1 d . . . . .
 C12 C -0.39940(18) 0.27096(17) 0.03284(7) 0.0208(2) Uani 1 1 d . . . . .
 H12A H -0.517(3) 0.271(2) -0.0039(11) 0.035(5) Uiso 1 1 d . . . . .
 H5 H 0.660(3) 0.107(2) 0.4236(10) 0.028(4) Uiso 1 1 d . . . . .
 H2 H 0.232(2) 0.5455(19) 0.4122(8) 0.015(3) Uiso 1 1 d . . . . .
 H4 H 0.382(3) 0.111(2) 0.3264(10) 0.032(5) Uiso 1 1 d . . . . .
 H7 H -0.094(3) 0.451(2) 0.3587(9) 0.025(4) Uiso 1 1 d . . . . .
 H8 H -0.380(3) 0.467(2) 0.2632(9) 0.027(4) Uiso 1 1 d . . . . .
 H11 H 0.225(2) 0.234(2) 0.2125(8) 0.020(4) Uiso 1 1 d . . . . .
 H10 H -0.050(3) 0.249(2) 0.1181(9) 0.024(4) Uiso 1 1 d . . . . .
 H12B H -0.292(3) 0.332(2) 0.0122(9) 0.024(4) Uiso 1 1 d . . . . .
 H12C H -0.350(3) 0.158(2) 0.0432(9) 0.026(4) Uiso 1 1 d . . . . .

loop_
  _atom_site_aniso_label
  _atom_site_aniso_U_11
  _atom_site_aniso_U_22
  _atom_site_aniso_U_33
  _atom_site_aniso_U_23
  _atom_site_aniso_U_13
  _atom_site_aniso_U_12
 S1 0.01251(14) 0.02259(15) 0.01587(14) -0.00036(10) -0.00110(10) 0.00094(10)
 N1 0.0182(5) 0.0179(5) 0.0198(5) -0.0059(4) -0.0040(4) 0.0052(4)
 C1 0.0139(5) 0.0129(4) 0.0133(4) -0.0016(4) 0.0000(4) 0.0004(4)
 C2 0.0143(5) 0.0122(4) 0.0125(4) -0.0003(4) 0.0003(4) 0.0010(4)
 C3 0.0138(5) 0.0136(4) 0.0126(4) -0.0010(4) 0.0002(4) -0.0001(4)
 C4 0.0209(5) 0.0170(5) 0.0185(5) -0.0069(4) -0.0039(4) 0.0045(4)
 C5 0.0224(6) 0.0202(5) 0.0242(6) -0.0088(5) -0.0071(5) 0.0096(5)
 C6 0.0142(5) 0.0112(4) 0.0129(4) -0.0009(3) -0.0004(4) -0.0003(4)
 C7 0.0174(5) 0.0235(5) 0.0147(5) -0.0060(4) 0.0009(4) 0.0026(4)
 C8 0.0152(5) 0.0231(5) 0.0178(5) -0.0052(4) 0.0012(4) 0.0038(4)
 C9 0.0138(5) 0.0130(4) 0.0142(5) 0.0005(4) -0.0003(4) -0.0011(4)
 C10 0.0152(5) 0.0158(5) 0.0120(4) -0.0014(4) 0.0010(4) -0.0004(4)
 C11 0.0138(5) 0.0148(5) 0.0134(5) -0.0011(4) 0.0010(4) 0.0006(4)
 C12 0.0170(5) 0.0297(6) 0.0143(5) -0.0023(4) -0.0013(4) -0.0025(5)

_geom_special_details
;
 All esds (except the esd in the dihedral angle between two l.s. planes)
 are estimated using the full covariance matrix.  The cell esds are taken
 into account individually in the estimation of esds in distances, angles
 and torsion angles; correlations between esds in cell parameters are only
 used when they are defined by crystal symmetry.  An approximate (isotropic)
 treatment of cell esds is used for estimating esds involving l.s. planes.
;
loop_
  _geom_bond_atom_site_label_1
  _geom_bond_atom_site_label_2
  _geom_bond_distance
  _geom_bond_site_symmetry_2
  _geom_bond_publ_flag
 S1 C9 1.7610(11) . ?
 S1 C12 1.7944(13) . ?
 N1 C1 1.3426(14) . ?
 N1 C5 1.3399(15) . ?
 C1 C1 1.489(2) 3_666 ?
 C1 C2 1.3956(14) . ?
 C2 C3 1.3968(14) . ?
 C2 H2 0.920(15) . ?
 C3 C4 1.3964(15) . ?
 C3 C6 1.4790(14) . ?
 C4 C5 1.3849(16) . ?
 C4 H4 0.947(18) . ?
 C5 H5 0.937(18) . ?
 C6 C7 1.3994(16) . ?
 C6 C11 1.3966(14) . ?
 C7 C8 1.3834(16) . ?
 C7 H7 0.954(17) . ?
 C8 C9 1.3993(15) . ?
 C8 H8 0.981(17) . ?
 C9 C10 1.3937(15) . ?
 C10 C11 1.3930(15) . ?
 C10 H10 0.953(16) . ?
 C11 H11 0.960(16) . ?
 C12 H12A 0.94(2) . ?
 C12 H12B 0.998(17) . ?
 C12 H12C 0.985(17) . ?

loop_
  _geom_angle_atom_site_label_1
  _geom_angle_atom_site_label_2
  _geom_angle_atom_site_label_3
  _geom_angle
  _geom_angle_site_symmetry_1
  _geom_angle_site_symmetry_3
  _geom_angle_publ_flag
 C9 S1 C12 103.02(5) . . ?
 C5 N1 C1 117.00(10) . . ?
 N1 C1 C1 116.18(12) . 3_666 ?
 N1 C1 C2 122.85(10) . . ?
 C2 C1 C1 120.98(12) . 3_666 ?
 C1 C2 C3 119.76(10) . . ?
 C1 C2 H2 118.4(9) . . ?
 C3 C2 H2 121.9(9) . . ?
 C2 C3 C6 121.80(9) . . ?
 C4 C3 C2 117.13(10) . . ?
 C4 C3 C6 121.08(10) . . ?
 C3 C4 H4 120.7(11) . . ?
 C5 C4 C3 119.14(10) . . ?
 C5 C4 H4 120.1(11) . . ?
 N1 C5 C4 124.11(11) . . ?
 N1 C5 H5 115.2(11) . . ?
 C4 C5 H5 120.7(11) . . ?
 C7 C6 C3 121.03(10) . . ?
 C11 C6 C3 120.97(10) . . ?
 C11 C6 C7 118.00(10) . . ?
 C6 C7 H7 118.5(10) . . ?
 C8 C7 C6 121.17(10) . . ?
 C8 C7 H7 120.3(10) . . ?
 C7 C8 C9 120.44(10) . . ?
 C7 C8 H8 120.2(10) . . ?
 C9 C8 H8 119.4(10) . . ?
 C8 C9 S1 116.31(8) . . ?
 C10 C9 S1 124.68(8) . . ?
 C10 C9 C8 119.01(10) . . ?
 C9 C10 H10 121.6(10) . . ?
 C11 C10 C9 120.13(10) . . ?
 C11 C10 H10 118.2(10) . . ?
 C6 C11 H11 120.4(9) . . ?
 C10 C11 C6 121.24(10) . . ?
 C10 C11 H11 118.3(9) . . ?
 S1 C12 H12A 106.1(12) . . ?
 S1 C12 H12B 112.5(10) . . ?
 S1 C12 H12C 112.6(10) . . ?
 H12A C12 H12B 108.5(15) . . ?
 H12A C12 H12C 110.4(15) . . ?
 H12B C12 H12C 106.8(14) . . ?

loop_
  _geom_torsion_atom_site_label_1
  _geom_torsion_atom_site_label_2
  _geom_torsion_atom_site_label_3
  _geom_torsion_atom_site_label_4
  _geom_torsion
  _geom_torsion_site_symmetry_1
  _geom_torsion_site_symmetry_2
  _geom_torsion_site_symmetry_3
  _geom_torsion_site_symmetry_4
  _geom_torsion_publ_flag
 C2 C3 C6 C7 -33.41(16) . . . . ?
 C2 C3 C6 C11 146.92(11) . . . . ?
 C4 C3 C6 C7 145.83(12) . . . . ?
 C4 C3 C6 C11 -33.84(16) . . . . ?
 C8 C9 S1 C12 -177.92(9) . . . . ?
 C10 C9 S1 C12 2.28(11) . . . . ?

_iucr_refine_instructions_details
;
TITL 21srv302 in P21/n #14
REM reset to P21/n #14
CELL 0.71073 6.7319 8.1059 17.9837 90 99.5491 90
ZERR 2 0.0003 0.0003 0.0008 0 0.0015 0
LATT 1
SYMM 0.5-X,0.5+Y,0.5-Z
SFAC C H N S
UNIT 48 40 4 4

L.S. 9
PLAN  5
SIZE 0.06 0.09 0.32
TEMP -153.15
CONF C4 C3 C6 C11
CONF C2 C3 C6 C11
CONF C4 C3 C6 C7
CONF C2 C3 C6 C7
CONF C10 C9 S1 C12
CONF C8 C9 S1 C12
BOND $h
fmap 2 53
acta 
OMIT -2 60
WGHT 0.0414 0.4411
FVAR 0.40223
REM <olex2.extras>
REM <HklSrc "%.\\21srv302.hkl">
REM </olex2.extras>

S1    4    -0.46713  0.36953  0.11441  11.00000  0.01251  0.02259  0.01587 =
 -0.00036 -0.00110  0.00094 
N1    3     0.60576  0.30900  0.47373  11.00000  0.01822  0.01793  0.01978 =
 -0.00585 -0.00403  0.00521 
C1    1     0.47808  0.43718  0.46954  11.00000  0.01390  0.01287  0.01333 =
 -0.00158  0.00001  0.00037 
C2    1     0.31191  0.45357  0.41226  11.00000  0.01426  0.01218  0.01252 =
 -0.00032  0.00033  0.00099 
C3    1     0.27157  0.33180  0.35686  11.00000  0.01378  0.01355  0.01260 =
 -0.00104  0.00020 -0.00012 
C4    1     0.40479  0.19872  0.36154  11.00000  0.02092  0.01700  0.01846 =
 -0.00689 -0.00386  0.00455 
C5    1     0.56713  0.19359  0.41993  11.00000  0.02241  0.02021  0.02423 =
 -0.00880 -0.00710  0.00960 
C6    1     0.09439  0.34134  0.29618  11.00000  0.01422  0.01117  0.01295 =
 -0.00086 -0.00035 -0.00031 
C7    1    -0.08645  0.41187  0.30920  11.00000  0.01742  0.02348  0.01473 =
 -0.00598  0.00090  0.00265 
C8    1    -0.25362  0.41819  0.25298  11.00000  0.01516  0.02310  0.01782 =
 -0.00517  0.00118  0.00383 
C9    1    -0.24469  0.35516  0.18117  11.00000  0.01378  0.01298  0.01418 =
 0.00051 -0.00033 -0.00113 
C10   1    -0.06461  0.28691  0.16705  11.00000  0.01517  0.01578  0.01198 =
 -0.00138  0.00100 -0.00037 
C11   1     0.10227  0.27947  0.22425  11.00000  0.01377  0.01480  0.01343 =
 -0.00109  0.00103  0.00065 
C12   1    -0.39940  0.27096  0.03284  11.00000  0.01698  0.02969  0.01425 =
 -0.00229 -0.00134 -0.00253 
H12a  2    -0.51659  0.27078 -0.00388  11.00000  0.03523 
H5    2     0.66014  0.10678  0.42359  11.00000  0.02802 
H2    2     0.23191  0.54555  0.41223  11.00000  0.01536 
H4    2     0.38236  0.11095  0.32644  11.00000  0.03206 
H7    2    -0.09447  0.45082  0.35870  11.00000  0.02490 
H8    2    -0.37964  0.46715  0.26316  11.00000  0.02698 
H11   2     0.22534  0.23439  0.21254  11.00000  0.01978 
H10   2    -0.04978  0.24884  0.11815  11.00000  0.02376 
H12b  2    -0.29162  0.33164  0.01222  11.00000  0.02425 
H12c  2    -0.35020  0.15753  0.04321  11.00000  0.02561 
HKLF 4

END
;

_olex2_submission_special_instructions  'No special instructions were received'
