# Supplementary material for: Connectivity-Dependent Conductance of 2,2′-Bipyridine-Based Metal Complexes
Source: ACS Omega. 2023 Dec 14;8(51):48958–65. doi: 10.1021/acsomega.3c06555 (PMC10753655; doi:10.1021/acsomega.3c06555)
Supplement: Supplementary file 2 — ao3c06555_si_002.cif [file ao3c06555_si_002.cif]

data_LPara_17srv342
_audit_creation_date              2017-11-28
_audit_creation_method
;
Olex2 1.2-beta
(compiled 2017.08.10 svn.r3458 for OlexSys, GUI svn.r5381)
;
_shelx_SHELXL_version_number      '2017/1'
loop_
  _audit_author_name
  _audit_author_email
  _audit_author_address
 'Yufit, D.' d.s.yufit@durham.ac.uk
;
Durham University
Chemistry
South Rd.
Durham
DH1 3LE
UK
;

_publ_contact_author_name         'Dmitry Yufit'
_publ_contact_author_address
;
Department of Chemistry
Durham University
South Rd.
Durham
DH1 3LE
UK
;
_publ_contact_author_email        'd.s.yufit@durham.ac.uk'

_publ_requested_journal           'Inorg.Chem'
_publ_section_title
;
Connectivity dependent conductance of 2,2'-bipyridine 
based metal complexes
;

_publ_contact_letter
;
The CIF file contains data for the structure LPara from
the paper 

"Connectivity dependent conductance of 2,2'-bipyridine based metal complexes"

by Y.Chelli, N.Ferri, A.Vezzoli, R.J.Davidson, R.J.Nichols, S.J.Higgins, 
S.Sangtarash, H.Sadeghi, D.S.Yufit and A.Beeby. 

The paper will be submitted to Inorg.Chem. 
;
loop_
_publ_author_name
_publ_author_address

'Chelli, Yahia'
;
School of Engineering
Universiy of Warwick
Library Rd.
Coventry
CV4 7AL
UK
;

'Ferri, Nicol\'o'
;
Department of Physics
Uniersity of Lancaster
Lancaster 
LA1 4YB
UK
;

'Vezzoli, Andrea'
;
Department of Physics
Uniersity of Lancaster
Lancaster 
LA1 4YB
UK
;


'Davidson, Ross J.'
;
Department of Chemistry
Durham University
South Rd.
Durham
DH1 3LE
UK
;
'Nichols, Richard J.'
;
Department of Physics
Uniersity of Lancaster
Lancaster 
LA1 4YB
UK
;

'Higgins, Simon J.'
;
Department of Physics
Uniersity of Lancaster
Lancaster 
LA1 4YB
UK
;

'Sangtarash, Sara'
;
School of Engineering
Universiy of Warwick
Library Rd.
Coventry
CV4 7AL
UK
;

'Sadeghi, Hatef'
;
School of Engineering
Universiy of Warwick
Library Rd.
Coventry
CV4 7AL
UK
;

'Yufit, Dmitry S.'
;
Department of Chemistry
Durham University
South Rd.
Durham
DH1 3LE
UK
;

'Beeby, Andrew'
;
Department of Chemistry
Durham University
South Rd.
Durham
DH1 3LE
UK
;

_publ_section_references
;
Bourhis, L.J., Dolomanov, O.V., Gildea, R.J., Howard, J.A.K., Puschmann, H.
 (2015). Acta Cryst. A71, 59-75.

Dolomanov, O.V., Bourhis, L.J., Gildea, R.J, Howard, J.A.K. & Puschmann, H.
 (2009), J. Appl. Cryst. 42, 339-341.

Sheldrick, G.M. (2015). Acta Cryst. C71, 3-8.
;
_chemical_name_common             ?
_chemical_name_systematic         ?
_chemical_formula_moiety          'C30 H28 N2 S2'
_chemical_formula_sum             'C30 H28 N2 S2'
_chemical_formula_weight          480.66
_chemical_melting_point           ?
loop_
  _atom_type_symbol
  _atom_type_description
  _atom_type_scat_dispersion_real
  _atom_type_scat_dispersion_imag
  _atom_type_scat_source
 'C' 'C' 0.0033 0.0016 'International Tables Vol C Tables 4.2.6.8 and 6.1.1.4'
 'H' 'H' 0.0000 0.0000 'International Tables Vol C Tables 4.2.6.8 and 6.1.1.4'
 'N' 'N' 0.0061 0.0033 'International Tables Vol C Tables 4.2.6.8 and 6.1.1.4'
 'S' 'S' 0.1246 0.1234 'International Tables Vol C Tables 4.2.6.8 and 6.1.1.4'

_shelx_space_group_comment
;
The symmetry employed for this shelxl refinement is uniquely defined
by the following loop, which should always be used as a source of
symmetry information in preference to the above space-group names.
They are only intended as comments.
;
_space_group_crystal_system       'triclinic'
_space_group_IT_number            2
_space_group_name_H-M_alt         'P -1'
_space_group_name_Hall            '-P 1'
loop_
  _space_group_symop_operation_xyz
 'x, y, z'
 '-x, -y, -z'

_cell_length_a                    5.4765(7)
_cell_length_b                    7.1474(9)
_cell_length_c                    16.398(2)
_cell_angle_alpha                 101.648(5)
_cell_angle_beta                  92.645(6)
_cell_angle_gamma                 108.484(6)
_cell_volume                      592.00(13)
_cell_formula_units_Z             1
_cell_measurement_reflns_used     2246
_cell_measurement_temperature     120.0
_cell_measurement_theta_max       26.79
_cell_measurement_theta_min       2.55
_shelx_estimated_absorpt_T_max    0.996
_shelx_estimated_absorpt_T_min    0.934
_exptl_absorpt_coefficient_mu     0.248
_exptl_absorpt_correction_T_max   1.0000
_exptl_absorpt_correction_T_min   0.8952
_exptl_absorpt_correction_type    multi-scan
_exptl_absorpt_process_details
'SADABS-2016/2 (Bruker,2016/2) was used for absorption correction. wR2(int) was 0.1260 before and 0.0547 after correction. The Ratio of minimum to maximum transmission is 0.8952. The \l/2 correction factor is Not present.'
_exptl_absorpt_special_details    ?
_exptl_crystal_colour             'clear greenish orange'
_exptl_crystal_colour_lustre      clear
_exptl_crystal_colour_modifier    greenish
_exptl_crystal_colour_primary     orange
_exptl_crystal_density_diffrn     1.348
_exptl_crystal_density_meas       ?
_exptl_crystal_density_method     ?
_exptl_crystal_description        plate
_exptl_crystal_F_000              254
_exptl_crystal_size_max           0.28
_exptl_crystal_size_mid           0.11
_exptl_crystal_size_min           0.015
_exptl_transmission_factor_max    ?
_exptl_transmission_factor_min    ?
_diffrn_reflns_av_R_equivalents   0.0696
_diffrn_reflns_av_unetI/netI      0.0843
_diffrn_reflns_Laue_measured_fraction_full 0.997
_diffrn_reflns_Laue_measured_fraction_max 0.998
_diffrn_reflns_limit_h_max        7
_diffrn_reflns_limit_h_min        -7
_diffrn_reflns_limit_k_max        9
_diffrn_reflns_limit_k_min        -9
_diffrn_reflns_limit_l_max        21
_diffrn_reflns_limit_l_min        -21
_diffrn_reflns_number             11572
_diffrn_reflns_point_group_measured_fraction_full 0.997
_diffrn_reflns_point_group_measured_fraction_max 0.998
_diffrn_reflns_theta_full         25.242
_diffrn_reflns_theta_max          27.998
_diffrn_reflns_theta_min          2.554
_diffrn_ambient_temperature       120.0
_diffrn_detector                  'Bruker PHOTON 100 CMOS'
_diffrn_detector_area_resol_mean  10.4
_diffrn_detector_type             'CMOS sensor'
_diffrn_measured_fraction_theta_full 0.997
_diffrn_measured_fraction_theta_max 0.998
_diffrn_measurement_device        '3-circle diffractometer'
_diffrn_measurement_device_type   'Bruker D8 Venture'
_diffrn_measurement_method        '\f and \w scans'
_diffrn_radiation_monochromator   'focusing mirrors'
_diffrn_radiation_probe           X-ray
_diffrn_radiation_type            MoK\a
_diffrn_radiation_wavelength      0.71073
_diffrn_source                    'microfocus sealed X-ray tube'
_diffrn_source_type               'Incoatec I\mS microsource'
_diffrn_standards_number          0
_reflns_Friedel_coverage          0.000
_reflns_Friedel_fraction_full     .
_reflns_Friedel_fraction_max      .
_reflns_number_gt                 2096
_reflns_number_total              2857
_reflns_special_details
;
 Reflections were merged by SHELXL according to the crystal
 class for the calculation of statistics and refinement.
 
 _reflns_Friedel_fraction is defined as the number of unique
 Friedel pairs measured divided by the number that would be
 possible theoretically, ignoring centric projections and
 systematic absences.
;
_reflns_threshold_expression      'I > 2\s(I)'
_computing.bruker_data_scaling    'SADABS V2012/1 (Bruker AXS Inc.)'
_computing_cell_refinement        'SAINT V8.38A (Bruker AXS, 2016)'
_computing_data_collection        'APEX3 v.2017.3_0 (Bruker, 2017)'
_computing_data_reduction         'SAINT v8.38A (Bruker, 2016)'
_computing_molecular_graphics     'Olex2 (Dolomanov et al., 2009)'
_computing_publication_material   'Olex2 (Dolomanov et al., 2009)'
_computing_structure_refinement   'ShelXL (Sheldrick, 2015)'
_computing_structure_solution     'olex2.solve (Bourhis et al., 2015)'
_refine_diff_density_max          0.507
_refine_diff_density_min          -0.396
_refine_diff_density_rms          0.083
_refine_ls_extinction_coef        .
_refine_ls_extinction_method      none
_refine_ls_goodness_of_fit_ref    1.175
_refine_ls_hydrogen_treatment     constr
_refine_ls_matrix_type            full
_refine_ls_number_parameters      156
_refine_ls_number_reflns          2857
_refine_ls_number_restraints      0
_refine_ls_R_factor_all           0.0998
_refine_ls_R_factor_gt            0.0671
_refine_ls_restrained_S_all       1.175
_refine_ls_shift/su_max           0.000
_refine_ls_shift/su_mean          0.000
_refine_ls_structure_factor_coef  Fsqd
_refine_ls_weighting_details
'w=1/[\s^2^(Fo^2^)+(0.0250P)^2^+1.2400P] where P=(Fo^2^+2Fc^2^)/3'
_refine_ls_weighting_scheme       calc
_refine_ls_wR_factor_gt           0.1530
_refine_ls_wR_factor_ref          0.1624
_refine_special_details           ?
_olex2_refinement_description
;
1. Fixed Uiso
 At 1.2 times of:
  All C(H) groups, All C(H,H) groups
 At 1.5 times of:
  All C(H,H,H) groups
2.a Secondary CH2 refined with riding coordinates:
 C13(H13A,H13B)
2.b Aromatic/amide H refined with riding coordinates:
 C2(H2), C3(H3), C5(H5), C7(H7), C8(H8), C11(H11)
2.c Idealised Me refined as rotating group:
 C14(H14A,H14B,H14C), C15(H15A,H15B,H15C)
;
_atom_sites_solution_hydrogens    geom
_atom_sites_solution_primary      iterative
_atom_sites_solution_secondary    ?
loop_
  _atom_site_label
  _atom_site_type_symbol
  _atom_site_fract_x
  _atom_site_fract_y
  _atom_site_fract_z
  _atom_site_U_iso_or_equiv
  _atom_site_adp_type
  _atom_site_occupancy
  _atom_site_site_symmetry_order
  _atom_site_calc_flag
  _atom_site_refinement_flags_posn
  _atom_site_refinement_flags_adp
  _atom_site_refinement_flags_occupancy
  _atom_site_disorder_assembly
  _atom_site_disorder_group
 S1 S -0.40926(17) -0.05060(12) 0.15323(6) 0.0217(2) Uani 1 1 d . . . . .
 N1 N 0.6986(5) 0.9479(4) 0.43649(18) 0.0246(7) Uani 1 1 d . . . . .
 C1 C 0.8984(6) 0.9114(5) 0.47264(19) 0.0216(7) Uani 1 1 d . . . . .
 C2 C 0.9162(7) 0.7194(5) 0.4585(2) 0.0227(7) Uani 1 1 d . . . . .
 H2 H 1.060748 0.697622 0.484170 0.027 Uiso 1 1 calc R . . . .
 C3 C 0.7239(7) 0.5597(5) 0.4070(2) 0.0245(8) Uani 1 1 d . . . . .
 H3 H 0.735969 0.427448 0.396795 0.029 Uiso 1 1 calc R . . . .
 C4 C 0.5117(6) 0.5921(5) 0.3700(2) 0.0204(7) Uani 1 1 d . . . . .
 C5 C 0.5127(6) 0.7916(5) 0.3868(2) 0.0232(7) Uani 1 1 d . . . . .
 H5 H 0.371816 0.818070 0.361167 0.028 Uiso 1 1 calc R . . . .
 C6 C 0.2955(6) 0.4261(5) 0.3155(2) 0.0191(7) Uani 1 1 d . . . . .
 C7 C 0.2246(6) 0.2298(5) 0.3278(2) 0.0220(7) Uani 1 1 d . . . . .
 H7 H 0.322543 0.200754 0.369891 0.026 Uiso 1 1 calc R . . . .
 C8 C 0.0144(6) 0.0759(5) 0.2799(2) 0.0203(7) Uani 1 1 d . . . . .
 H8 H -0.031391 -0.057476 0.288984 0.024 Uiso 1 1 calc R . . . .
 C9 C -0.1287(6) 0.1191(5) 0.2185(2) 0.0184(7) Uani 1 1 d . . . . .
 C10 C -0.0555(6) 0.3127(5) 0.20291(19) 0.0169(7) Uani 1 1 d . . . . .
 C11 C 0.1539(6) 0.4652(5) 0.2512(2) 0.0183(7) Uani 1 1 d . . . . .
 H11 H 0.202447 0.597496 0.240928 0.022 Uiso 1 1 calc R . . . .
 C12 C -0.2123(6) 0.3270(5) 0.1272(2) 0.0172(7) Uani 1 1 d . . . . .
 C13 C -0.4762(6) 0.1593(5) 0.1211(2) 0.0193(7) Uani 1 1 d . . . . .
 H13A H -0.563398 0.115600 0.062924 0.023 Uiso 1 1 calc R . . . .
 H13B H -0.590065 0.209284 0.158513 0.023 Uiso 1 1 calc R . . . .
 C14 C -0.0755(7) 0.2821(5) 0.0496(2) 0.0209(7) Uani 1 1 d . . . . .
 H14A H 0.100451 0.380373 0.057586 0.031 Uiso 1 1 calc GR . . . .
 H14B H -0.172949 0.292553 0.000029 0.031 Uiso 1 1 calc GR . . . .
 H14C H -0.066582 0.144926 0.041605 0.031 Uiso 1 1 calc GR . . . .
 C15 C -0.2507(7) 0.5317(5) 0.1355(2) 0.0217(7) Uani 1 1 d . . . . .
 H15A H -0.331721 0.561559 0.186360 0.033 Uiso 1 1 calc GR . . . .
 H15B H -0.362780 0.527881 0.086429 0.033 Uiso 1 1 calc GR . . . .
 H15C H -0.082156 0.637290 0.139052 0.033 Uiso 1 1 calc GR . . . .

loop_
  _atom_site_aniso_label
  _atom_site_aniso_U_11
  _atom_site_aniso_U_22
  _atom_site_aniso_U_33
  _atom_site_aniso_U_23
  _atom_site_aniso_U_13
  _atom_site_aniso_U_12
 S1 0.0204(4) 0.0113(4) 0.0298(5) 0.0018(3) -0.0049(3) 0.0031(3)
 N1 0.0196(15) 0.0271(16) 0.0220(15) -0.0006(12) -0.0005(12) 0.0050(12)
 C1 0.0200(17) 0.0269(19) 0.0110(15) 0.0007(13) 0.0017(13) 0.0004(14)
 C2 0.0198(17) 0.0292(19) 0.0150(16) 0.0012(14) -0.0010(13) 0.0053(14)
 C3 0.0250(18) 0.0275(19) 0.0166(16) 0.0042(14) -0.0003(14) 0.0035(15)
 C4 0.0187(16) 0.0241(17) 0.0141(16) 0.0002(13) 0.0031(13) 0.0036(13)
 C5 0.0162(16) 0.0268(19) 0.0222(17) -0.0005(14) -0.0018(13) 0.0054(14)
 C6 0.0158(16) 0.0204(16) 0.0179(16) 0.0002(13) 0.0036(13) 0.0039(13)
 C7 0.0205(17) 0.0274(18) 0.0161(16) 0.0068(14) -0.0006(13) 0.0044(14)
 C8 0.0242(17) 0.0174(16) 0.0187(16) 0.0068(13) 0.0039(13) 0.0044(14)
 C9 0.0162(16) 0.0159(16) 0.0189(16) -0.0005(13) 0.0004(13) 0.0024(13)
 C10 0.0170(16) 0.0156(15) 0.0171(16) 0.0013(12) 0.0018(13) 0.0058(13)
 C11 0.0183(16) 0.0161(16) 0.0186(16) 0.0016(13) 0.0044(13) 0.0042(13)
 C12 0.0174(16) 0.0157(15) 0.0173(16) 0.0027(12) -0.0014(13) 0.0051(13)
 C13 0.0201(17) 0.0142(15) 0.0241(17) 0.0015(13) -0.0008(13) 0.0089(13)
 C14 0.0254(18) 0.0209(17) 0.0163(16) 0.0021(13) 0.0008(13) 0.0093(14)
 C15 0.0231(17) 0.0157(16) 0.0250(17) 0.0014(13) -0.0034(14) 0.0076(13)

_geom_special_details
;
 All esds (except the esd in the dihedral angle between two l.s. planes)
 are estimated using the full covariance matrix.  The cell esds are taken
 into account individually in the estimation of esds in distances, angles
 and torsion angles; correlations between esds in cell parameters are only
 used when they are defined by crystal symmetry.  An approximate (isotropic)
 treatment of cell esds is used for estimating esds involving l.s. planes.
;
loop_
  _geom_bond_atom_site_label_1
  _geom_bond_atom_site_label_2
  _geom_bond_distance
  _geom_bond_site_symmetry_2
  _geom_bond_publ_flag
 S1 C9 1.766(3) . ?
 S1 C13 1.820(3) . ?
 N1 C1 1.342(4) . ?
 N1 C5 1.335(4) . ?
 C1 C1 1.484(6) 2_776 ?
 C1 C2 1.380(5) . ?
 C2 H2 0.9500 . ?
 C2 C3 1.375(5) . ?
 C3 H3 0.9500 . ?
 C3 C4 1.392(5) . ?
 C4 C5 1.395(5) . ?
 C4 C6 1.480(4) . ?
 C5 H5 0.9500 . ?
 C6 C7 1.391(5) . ?
 C6 C11 1.404(5) . ?
 C7 H7 0.9500 . ?
 C7 C8 1.384(5) . ?
 C8 H8 0.9500 . ?
 C8 C9 1.389(5) . ?
 C9 C10 1.393(4) . ?
 C10 C11 1.381(4) . ?
 C10 C12 1.515(4) . ?
 C11 H11 0.9500 . ?
 C12 C13 1.541(4) . ?
 C12 C14 1.537(4) . ?
 C12 C15 1.523(4) . ?
 C13 H13A 0.9900 . ?
 C13 H13B 0.9900 . ?
 C14 H14A 0.9800 . ?
 C14 H14B 0.9800 . ?
 C14 H14C 0.9800 . ?
 C15 H15A 0.9800 . ?
 C15 H15B 0.9800 . ?
 C15 H15C 0.9800 . ?

loop_
  _geom_angle_atom_site_label_1
  _geom_angle_atom_site_label_2
  _geom_angle_atom_site_label_3
  _geom_angle
  _geom_angle_site_symmetry_1
  _geom_angle_site_symmetry_3
  _geom_angle_publ_flag
 C9 S1 C13 90.67(15) . . ?
 C5 N1 C1 118.0(3) . . ?
 N1 C1 C1 116.6(4) . 2_776 ?
 N1 C1 C2 121.7(3) . . ?
 C2 C1 C1 121.7(4) . 2_776 ?
 C1 C2 H2 120.1 . . ?
 C3 C2 C1 119.8(3) . . ?
 C3 C2 H2 120.1 . . ?
 C2 C3 H3 120.1 . . ?
 C2 C3 C4 119.9(3) . . ?
 C4 C3 H3 120.1 . . ?
 C3 C4 C5 116.2(3) . . ?
 C3 C4 C6 122.6(3) . . ?
 C5 C4 C6 121.2(3) . . ?
 N1 C5 C4 124.4(3) . . ?
 N1 C5 H5 117.8 . . ?
 C4 C5 H5 117.8 . . ?
 C7 C6 C4 121.1(3) . . ?
 C7 C6 C11 118.6(3) . . ?
 C11 C6 C4 120.3(3) . . ?
 C6 C7 H7 119.3 . . ?
 C8 C7 C6 121.4(3) . . ?
 C8 C7 H7 119.3 . . ?
 C7 C8 H8 120.5 . . ?
 C7 C8 C9 119.1(3) . . ?
 C9 C8 H8 120.4 . . ?
 C8 C9 S1 126.7(2) . . ?
 C8 C9 C10 120.5(3) . . ?
 C10 C9 S1 112.8(2) . . ?
 C9 C10 C12 113.6(3) . . ?
 C11 C10 C9 119.9(3) . . ?
 C11 C10 C12 126.4(3) . . ?
 C6 C11 H11 119.8 . . ?
 C10 C11 C6 120.4(3) . . ?
 C10 C11 H11 119.8 . . ?
 C10 C12 C13 104.3(3) . . ?
 C10 C12 C14 108.3(3) . . ?
 C10 C12 C15 113.6(3) . . ?
 C14 C12 C13 110.5(3) . . ?
 C15 C12 C13 110.0(3) . . ?
 C15 C12 C14 110.0(3) . . ?
 S1 C13 H13A 110.4 . . ?
 S1 C13 H13B 110.4 . . ?
 C12 C13 S1 106.6(2) . . ?
 C12 C13 H13A 110.4 . . ?
 C12 C13 H13B 110.4 . . ?
 H13A C13 H13B 108.6 . . ?
 C12 C14 H14A 109.5 . . ?
 C12 C14 H14B 109.5 . . ?
 C12 C14 H14C 109.5 . . ?
 H14A C14 H14B 109.5 . . ?
 H14A C14 H14C 109.5 . . ?
 H14B C14 H14C 109.5 . . ?
 C12 C15 H15A 109.5 . . ?
 C12 C15 H15B 109.5 . . ?
 C12 C15 H15C 109.5 . . ?
 H15A C15 H15B 109.5 . . ?
 H15A C15 H15C 109.5 . . ?
 H15B C15 H15C 109.5 . . ?

loop_
  _geom_torsion_atom_site_label_1
  _geom_torsion_atom_site_label_2
  _geom_torsion_atom_site_label_3
  _geom_torsion_atom_site_label_4
  _geom_torsion
  _geom_torsion_site_symmetry_1
  _geom_torsion_site_symmetry_2
  _geom_torsion_site_symmetry_3
  _geom_torsion_site_symmetry_4
  _geom_torsion_publ_flag
 N1 C1 C1 N1 180.000(2) . . 2_776 2_776 ?
 C2 C1 C1 N1 1.1(6) 2_776 2_776 . . ?
 C2 C1 C1 N1 -1.1(6) . . 2_776 2_776 ?
 C2 C1 C1 C2 180.000(3) . . 2_776 2_776 ?
 C3 C4 C6 C7 30.6(5) . . . . ?
 C3 C4 C6 C11 -150.8(3) . . . . ?
 C5 C4 C6 C7 -149.5(3) . . . . ?
 C5 C4 C6 C11 29.0(5) . . . . ?
 C8 C9 S1 C13 166.9(3) . . . . ?
 C8 C9 C10 C11 -2.9(5) . . . . ?
 C8 C9 C10 C12 172.9(3) . . . . ?
 C9 C10 C12 C13 27.8(4) . . . . ?
 C9 C10 C12 C14 -89.9(3) . . . . ?
 C9 C10 C12 C15 147.6(3) . . . . ?
 C10 C9 S1 C13 -13.3(3) . . . . ?
 C10 C12 C13 S1 -35.6(3) . . . . ?
 C11 C10 C9 S1 177.3(2) . . . . ?
 C11 C10 C12 C13 -156.7(3) . . . . ?
 C11 C10 C12 C14 85.6(4) . . . . ?
 C11 C10 C12 C15 -36.9(4) . . . . ?
 C12 C10 C9 S1 -6.9(4) . . . . ?
 C12 C13 S1 C9 28.7(2) . . . . ?
 C14 C12 C13 S1 80.6(3) . . . . ?
 C15 C12 C13 S1 -157.8(2) . . . . ?

_olex2_submission_special_instructions 'No special instructions were received'
_iucr_refine_instructions_details
;
TITL 17srv342
CELL 0.71073 5.4765 7.1474 16.3979 101.6483 92.6445 108.4844
ZERR 1 0.0007 0.0009 0.0021 0.0054 0.0057 0.0056
LATT 1
SFAC C H N S
UNIT 30 28 2 2
EQIV $1 2-X,2-Y,1-Z

L.S. 9
PLAN  5
SIZE 0.015 0.11 0.28
TEMP -153.15
CONF N1 C1 C1_$1 N1_$1
CONF C2_$1 C1_$1 C1 N1
CONF C2 C1 C1_$1 N1_$1
CONF C2 C1 C1_$1 C2_$1
CONF C5 C4 C6 C11
CONF C3 C4 C6 C11
CONF C5 C4 C6 C7
CONF C3 C4 C6 C7
CONF C9 C10 C12 C13
CONF C11 C10 C12 C13
CONF C9 C10 C12 C15
CONF C11 C10 C12 C15
CONF C9 C10 C12 C14
CONF C11 C10 C12 C14
CONF C10 C12 C13 S1
CONF C15 C12 C13 S1
CONF C14 C12 C13 S1
CONF C12 C13 S1 C9
CONF C10 C9 S1 C13
CONF C8 C9 S1 C13
CONF C11 C10 C9 S1
CONF C12 C10 C9 S1
CONF C8 C9 C10 C11
CONF C8 C9 C10 C12
BOND $h
fmap 2
acta 
OMIT -2 56
OMIT -2 5 4
WGHT 0.025 1.24
FVAR 0.25886
REM <olex2.extras>
REM <HklSrc "%.\\17srv342.hkl">
REM </olex2.extras>

S1    4    -0.40926 -0.05060  0.15323  11.00000  0.02044  0.01126  0.02981 =
 0.00179 -0.00488  0.00306 
N1    3     0.69856  0.94792  0.43649  11.00000  0.01957  0.02706  0.02203 =
 -0.00060 -0.00046  0.00496 
C1    1     0.89836  0.91141  0.47264  11.00000  0.01998  0.02686  0.01096 =
 0.00065  0.00170  0.00040 
C2    1     0.91616  0.71936  0.45847  11.00000  0.01977  0.02919  0.01501 =
 0.00117 -0.00098  0.00533 
AFIX 43
H2    2     1.06075  0.69762  0.48417  11.00000 -1.20000 
AFIX 0
C3    1     0.72393  0.55970  0.40703  11.00000  0.02500  0.02749  0.01662 =
 0.00419 -0.00032  0.00345 
AFIX 43
H3    2     0.73597  0.42745  0.39679  11.00000 -1.20000 
AFIX 0
C4    1     0.51165  0.59210  0.36995  11.00000  0.01868  0.02414  0.01414 =
 0.00023  0.00307  0.00364 
C5    1     0.51273  0.79161  0.38678  11.00000  0.01619  0.02679  0.02219 =
 -0.00052 -0.00177  0.00543 
AFIX 43
H5    2     0.37182  0.81807  0.36117  11.00000 -1.20000 
AFIX 0
C6    1     0.29554  0.42606  0.31547  11.00000  0.01580  0.02044  0.01785 =
 0.00017  0.00361  0.00393 
C7    1     0.22458  0.22978  0.32776  11.00000  0.02049  0.02736  0.01608 =
 0.00676 -0.00057  0.00436 
AFIX 43
H7    2     0.32254  0.20075  0.36989  11.00000 -1.20000 
AFIX 0
C8    1     0.01440  0.07589  0.27993  11.00000  0.02421  0.01742  0.01873 =
 0.00681  0.00385  0.00438 
AFIX 43
H8    2    -0.03139 -0.05748  0.28898  11.00000 -1.20000 
AFIX 0
C9    1    -0.12869  0.11907  0.21853  11.00000  0.01616  0.01589  0.01893 =
 -0.00047  0.00039  0.00242 
C10   1    -0.05550  0.31265  0.20291  11.00000  0.01700  0.01560  0.01713 =
 0.00131  0.00183  0.00583 
C11   1     0.15389  0.46520  0.25122  11.00000  0.01833  0.01611  0.01859 =
 0.00157  0.00441  0.00422 
AFIX 43
H11   2     0.20245  0.59750  0.24093  11.00000 -1.20000 
AFIX 0
C12   1    -0.21232  0.32698  0.12723  11.00000  0.01739  0.01569  0.01731 =
 0.00269 -0.00137  0.00507 
C13   1    -0.47620  0.15929  0.12115  11.00000  0.02009  0.01424  0.02413 =
 0.00152 -0.00085  0.00890 
AFIX 23
H13a  2    -0.56340  0.11560  0.06292  11.00000 -1.20000 
H13b  2    -0.59006  0.20929  0.15851  11.00000 -1.20000 
AFIX 0
C14   1    -0.07545  0.28215  0.04958  11.00000  0.02542  0.02091  0.01633 =
 0.00210  0.00078  0.00933 
AFIX 137
H14a  2     0.10045  0.38037  0.05759  11.00000 -1.50000 
H14b  2    -0.17295  0.29255  0.00003  11.00000 -1.50000 
H14c  2    -0.06658  0.14493  0.04161  11.00000 -1.50000 
AFIX 0
C15   1    -0.25066  0.53168  0.13551  11.00000  0.02309  0.01566  0.02504 =
 0.00140 -0.00335  0.00757 
AFIX 137
H15a  2    -0.33172  0.56156  0.18636  11.00000 -1.50000 
H15b  2    -0.36278  0.52788  0.08643  11.00000 -1.50000 
H15c  2    -0.08216  0.63729  0.13905  11.00000 -1.50000 
AFIX 0
HKLF 4

END
;
