# Supplementary material for: Connectivity-Dependent Conductance of 2,2′-Bipyridine-Based Metal Complexes
Source: ACS Omega. 2023 Dec 14;8(51):48958–65. doi: 10.1021/acsomega.3c06555 (PMC10753655; doi:10.1021/acsomega.3c06555)
Supplement: Supplementary file 3 — ao3c06555_si_003.cif [file ao3c06555_si_003.cif]

data_MnMeta_21srv303
_audit_creation_date               2021-06-24
_audit_creation_method
;
Olex2 1.3-beta
(compiled 2020.11.12 svn.r5f609507 for OlexSys, GUI svn.r6272)
;
_shelx_SHELXL_version_number       '2017/1'
loop_
  _audit_author_name
  _audit_author_email
  _audit_author_address
 'Yufit, D.' d.s.yufit@durham.ac.uk
;
Durham University
Chemistry Department
Science Site, South Rd.
Durham
DH1 3LE
UK
;

_publ_contact_author_name         'Dmitry Yufit'
_publ_contact_author_address
;
Department of Chemistry
Durham University
South Rd.
Durham
DH1 3LE
UK
;
_publ_contact_author_email        'd.s.yufit@durham.ac.uk'

_publ_requested_journal           'Inorg.Chem'
_publ_section_title
;
Connectivity dependent conductance of 2,2'-bipyridine 
based metal complexes
;

_publ_contact_letter
;
The CIF file contains data for the structure MnMeta from
the paper 

"Connectivity dependent conductance of 2,2'-bipyridine based metal complexes"

by Y.Chelli, N.Ferri, A.Vezzoli, R.J.Davidson, R.J.Nichols, S.J.Higgins, 
S.Sangtarash, H.Sadeghi, D.S.Yufit and A.Beeby. 

The paper will be submitted to Inorg.Chem. 
;
loop_
_publ_author_name
_publ_author_address

'Chelli, Yahia'
;
School of Engineering
Universiy of Warwick
Library Rd.
Coventry
CV4 7AL
UK
;

'Ferri, Nicol\'o'
;
Department of Physics
Uniersity of Lancaster
Lancaster 
LA1 4YB
UK
;

'Vezzoli, Andrea'
;
Department of Physics
Uniersity of Lancaster
Lancaster 
LA1 4YB
UK
;


'Davidson, Ross J.'
;
Department of Chemistry
Durham University
South Rd.
Durham
DH1 3LE
UK
;
'Nichols, Richard J.'
;
Department of Physics
Uniersity of Lancaster
Lancaster 
LA1 4YB
UK
;

'Higgins, Simon J.'
;
Department of Physics
Uniersity of Lancaster
Lancaster 
LA1 4YB
UK
;

'Sangtarash, Sara'
;
School of Engineering
Universiy of Warwick
Library Rd.
Coventry
CV4 7AL
UK
;

'Sadeghi, Hatef'
;
School of Engineering
Universiy of Warwick
Library Rd.
Coventry
CV4 7AL
UK
;

'Yufit, Dmitry S.'
;
Department of Chemistry
Durham University
South Rd.
Durham
DH1 3LE
UK
;

'Beeby, Andrew'
;
Department of Chemistry
Durham University
South Rd.
Durham
DH1 3LE
UK
;
_publ_section_references
;
Dolomanov, O.V., Bourhis, L.J., Gildea, R.J, Howard, J.A.K. & Puschmann, H.
 (2009), J. Appl. Cryst. 42, 339-341.

Sheldrick, G.M. (2008). Acta Cryst. A64, 112-122.

Sheldrick, G.M. (2015). Acta Cryst. C71, 3-8.
;
_chemical_name_common              ?
_chemical_name_systematic          ?
_chemical_formula_moiety           'C27 H20 Br Mn N2 O3 S2, C H Cl3'
_chemical_formula_sum              'C28 H21 Br Cl3 Mn N2 O3 S2'
_chemical_formula_weight           738.79
_chemical_melting_point            ?
loop_
  _atom_type_symbol
  _atom_type_description
  _atom_type_scat_dispersion_real
  _atom_type_scat_dispersion_imag
  _atom_type_scat_source
 'C' 'C' 0.0033 0.0016 'International Tables Vol C Tables 4.2.6.8 and 6.1.1.4'
 'H' 'H' 0.0000 0.0000 'International Tables Vol C Tables 4.2.6.8 and 6.1.1.4'
 'Br' 'Br' -0.2901 2.4595
 'International Tables Vol C Tables 4.2.6.8 and 6.1.1.4'
 'Cl' 'Cl' 0.1484 0.1585 'International Tables Vol C Tables 4.2.6.8 and 6.1.1.4'
 'Mn' 'Mn' 0.3368 0.7283 'International Tables Vol C Tables 4.2.6.8 and 6.1.1.4'
 'N' 'N' 0.0061 0.0033 'International Tables Vol C Tables 4.2.6.8 and 6.1.1.4'
 'O' 'O' 0.0106 0.0060 'International Tables Vol C Tables 4.2.6.8 and 6.1.1.4'
 'S' 'S' 0.1246 0.1234 'International Tables Vol C Tables 4.2.6.8 and 6.1.1.4'

_shelx_space_group_comment
;
The symmetry employed for this shelxl refinement is uniquely defined
by the following loop, which should always be used as a source of
symmetry information in preference to the above space-group names.
They are only intended as comments.
;
_space_group_crystal_system        'triclinic'
_space_group_IT_number             2
_space_group_name_H-M_alt          'P -1'
_space_group_name_Hall             '-P 1'
loop_
  _space_group_symop_operation_xyz
 'x, y, z'
 '-x, -y, -z'

_cell_length_a                     10.6681(3)
_cell_length_b                     11.1275(3)
_cell_length_c                     13.3642(4)
_cell_angle_alpha                  78.6860(10)
_cell_angle_beta                   72.4450(10)
_cell_angle_gamma                  82.6620(10)
_cell_volume                       1479.18(7)
_cell_formula_units_Z              2
_cell_measurement_reflns_used      9969
_cell_measurement_temperature      120.0
_cell_measurement_theta_max        31.46
_cell_measurement_theta_min        2.26
_shelx_estimated_absorpt_T_max     0.896
_shelx_estimated_absorpt_T_min     0.650
_exptl_absorpt_coefficient_mu      2.243
_exptl_absorpt_correction_T_max    0.2671
_exptl_absorpt_correction_T_min    0.2088
_exptl_absorpt_correction_type     multi-scan
_exptl_absorpt_process_details
;
SADABS-2016/2 (Bruker,2016/2) was used for absorption correction.
wR2(int) was 0.0643 before and 0.0466 after correction.
The Ratio of minimum to maximum transmission is 0.7817.
The \l/2 correction factor is Not present.
;
_exptl_absorpt_special_details     ?
_exptl_crystal_colour              'clear dark orange'
_exptl_crystal_colour_lustre       clear
_exptl_crystal_colour_modifier     dark
_exptl_crystal_colour_primary      orange
_exptl_crystal_density_diffrn      1.659
_exptl_crystal_density_meas        ?
_exptl_crystal_density_method      ?
_exptl_crystal_description         plate
_exptl_crystal_F_000               740
_exptl_crystal_size_max            0.21
_exptl_crystal_size_mid            0.09
_exptl_crystal_size_min            0.05
_exptl_transmission_factor_max     ?
_exptl_transmission_factor_min     ?
_diffrn_reflns_av_R_equivalents    0.0332
_diffrn_reflns_av_unetI/netI       0.0290
_diffrn_reflns_Laue_measured_fraction_full  0.990
_diffrn_reflns_Laue_measured_fraction_max  0.994
_diffrn_reflns_limit_h_max         15
_diffrn_reflns_limit_h_min         -15
_diffrn_reflns_limit_k_max         15
_diffrn_reflns_limit_k_min         -15
_diffrn_reflns_limit_l_max         18
_diffrn_reflns_limit_l_min         -18
_diffrn_reflns_number              35735
_diffrn_reflns_point_group_measured_fraction_full  0.990
_diffrn_reflns_point_group_measured_fraction_max  0.994
_diffrn_reflns_theta_full          25.242
_diffrn_reflns_theta_max           29.997
_diffrn_reflns_theta_min           2.008
_diffrn_ambient_temperature        120.0
_diffrn_detector                   'Bruker PHOTON III C14 MM CPAD'
_diffrn_detector_area_resol_mean   54.4
_diffrn_detector_type              'CPA sensor'
_diffrn_measured_fraction_theta_full  0.990
_diffrn_measured_fraction_theta_max  0.994
_diffrn_measurement_device         '3-circle diffractometer'
_diffrn_measurement_device_type    'Bruker D8 Venture'
_diffrn_measurement_method         '\w- and \f-scans'
_diffrn_radiation_monochromator    'focusing mirrors'
_diffrn_radiation_probe            X-ray
_diffrn_radiation_type             MoK\a
_diffrn_radiation_wavelength       0.71073
_diffrn_source                     'microfocus sealed X-ray tube'
_diffrn_source_current             1.4
_diffrn_source_power               0.07
_diffrn_source_type                'Incoatec I\mS 3.0 microsource'
_diffrn_source_voltage             50.0
_diffrn_standards_number           0
_reflns_Friedel_coverage           0.000
_reflns_Friedel_fraction_full      .
_reflns_Friedel_fraction_max       .
_reflns_number_gt                  7580
_reflns_number_total               8569
_reflns_special_details
;
 Reflections were merged by SHELXL according to the crystal
 class for the calculation of statistics and refinement.
 
 _reflns_Friedel_fraction is defined as the number of unique
 Friedel pairs measured divided by the number that would be
 possible theoretically, ignoring centric projections and
 systematic absences.
;
_reflns_threshold_expression       'I > 2\s(I)'
_computing_bruker_data_scaling     'SADABS V2012/1 (Bruker AXS Inc.)'
_computing_cell_refinement         'SAINT V8.40A (Bruker, 2019)'
_computing_data_collection         'APEX3 v.2017.3_0 (Bruker AXS, 2017)'
_computing_data_reduction          'SAINT V8.40A (Bruker, 2019)'
_computing_molecular_graphics      'Olex2 1.3-beta (Dolomanov et al., 2009)'
_computing_publication_material    'Olex2 1.3-beta (Dolomanov et al., 2009)'
_computing_structure_refinement    'SHELXL 2017/1 (Sheldrick, 2015)'
_computing_structure_solution      'XS  (Sheldrick, 2008)'
_refine_diff_density_max           0.726
_refine_diff_density_min           -0.800
_refine_diff_density_rms           0.070
_refine_ls_extinction_coef         .
_refine_ls_extinction_method       none
_refine_ls_goodness_of_fit_ref     1.034
_refine_ls_hydrogen_treatment      constr
_refine_ls_matrix_type             full
_refine_ls_number_parameters       363
_refine_ls_number_reflns           8569
_refine_ls_number_restraints       0
_refine_ls_R_factor_all            0.0349
_refine_ls_R_factor_gt             0.0293
_refine_ls_restrained_S_all        1.034
_refine_ls_shift/su_max            0.001
_refine_ls_shift/su_mean           0.000
_refine_ls_structure_factor_coef   Fsqd
_refine_ls_weighting_details      
 'w=1/[\s^2^(Fo^2^)+(0.0339P)^2^+1.1369P] where P=(Fo^2^+2Fc^2^)/3'
_refine_ls_weighting_scheme        calc
_refine_ls_wR_factor_gt            0.0739
_refine_ls_wR_factor_ref           0.0766
_refine_special_details            ?
_olex2_refinement_description
;
1. Fixed Uiso
 At 1.2 times of:
  All C(H) groups
 At 1.5 times of:
  All C(H,H,H) groups
2.a Ternary CH refined with riding coordinates:
 C1S(H1S)
2.b Aromatic/amide H refined with riding coordinates:
 C4(H4), C5(H5), C7(H7), C10(H10), C12(H12), C13(H13), C15(H15), C16(H16),
 C18(H18), C19(H19), C22(H22), C23(H23), C25(H25), C26(H26)
2.c Idealised Me refined as rotating group:
 C20(H20A,H20B,H20C), C27(H27A,H27B,H27C)
;
_atom_sites_solution_hydrogens     geom
_atom_sites_solution_primary       direct
_atom_sites_solution_secondary     ?
loop_
  _atom_site_label
  _atom_site_type_symbol
  _atom_site_fract_x
  _atom_site_fract_y
  _atom_site_fract_z
  _atom_site_U_iso_or_equiv
  _atom_site_adp_type
  _atom_site_occupancy
  _atom_site_site_symmetry_order
  _atom_site_calc_flag
  _atom_site_refinement_flags_posn
  _atom_site_refinement_flags_adp
  _atom_site_refinement_flags_occupancy
  _atom_site_disorder_assembly
  _atom_site_disorder_group
 Br1 Br 0.79262(2) 0.40608(2) 0.27592(2) 0.02149(5) Uani 1 1 d . . . . .
 Mn1 Mn 0.68708(2) 0.55158(2) 0.14721(2) 0.01565(6) Uani 1 1 d . . . . .
 S1 S -0.22131(4) 0.20507(4) 0.69487(4) 0.02064(9) Uani 1 1 d . . . . .
 S2 S 0.52095(4) 1.00827(4) 0.82645(3) 0.02166(9) Uani 1 1 d . . . . .
 O1 O 0.74121(16) 0.35328(17) 0.01903(14) 0.0417(4) Uani 1 1 d . . . . .
 O2 O 0.57149(14) 0.71368(14) -0.00483(11) 0.0305(3) Uani 1 1 d . . . . .
 O3 O 0.95168(15) 0.63867(15) 0.03121(13) 0.0371(4) Uani 1 1 d . . . . .
 N1 N 0.50869(13) 0.49532(12) 0.24070(11) 0.0150(2) Uani 1 1 d . . . . .
 N2 N 0.63881(13) 0.66568(12) 0.25714(11) 0.0150(2) Uani 1 1 d . . . . .
 C1 C 0.72122(18) 0.43064(19) 0.06753(15) 0.0254(4) Uani 1 1 d . . . . .
 C2 C 0.61377(18) 0.65416(19) 0.05352(15) 0.0256(4) Uani 1 1 d . . . . .
 C3 C 0.84897(18) 0.60539(17) 0.07641(15) 0.0237(3) Uani 1 1 d . . . . .
 C4 C 0.43970(16) 0.41469(15) 0.22022(13) 0.0172(3) Uani 1 1 d . . . . .
 H4 H 0.474802 0.381786 0.156126 0.021 Uiso 1 1 calc R U . . .
 C5 C 0.32045(16) 0.37753(15) 0.28783(13) 0.0165(3) Uani 1 1 d . . . . .
 H5 H 0.274676 0.321456 0.269165 0.020 Uiso 1 1 calc R U . . .
 C6 C 0.26662(15) 0.42227(14) 0.38400(12) 0.0141(3) Uani 1 1 d . . . . .
 C7 C 0.33843(15) 0.50759(14) 0.40422(12) 0.0148(3) Uani 1 1 d . . . . .
 H7 H 0.305766 0.541512 0.467932 0.018 Uiso 1 1 calc R U . . .
 C8 C 0.45656(15) 0.54256(14) 0.33182(12) 0.0142(3) Uani 1 1 d . . . . .
 C9 C 0.53443(15) 0.63722(14) 0.34306(12) 0.0145(3) Uani 1 1 d . . . . .
 C10 C 0.50510(16) 0.69329(14) 0.43230(13) 0.0149(3) Uani 1 1 d . . . . .
 H10 H 0.432175 0.669757 0.491743 0.018 Uiso 1 1 calc R U . . .
 C11 C 0.58279(15) 0.78457(14) 0.43501(13) 0.0146(3) Uani 1 1 d . . . . .
 C12 C 0.68518(16) 0.81748(14) 0.34271(13) 0.0168(3) Uani 1 1 d . . . . .
 H12 H 0.737621 0.882141 0.338604 0.020 Uiso 1 1 calc R U . . .
 C13 C 0.70987(16) 0.75635(15) 0.25810(13) 0.0171(3) Uani 1 1 d . . . . .
 H13 H 0.781033 0.779511 0.197039 0.020 Uiso 1 1 calc R U . . .
 C14 C 0.14332(15) 0.37805(14) 0.46077(13) 0.0150(3) Uani 1 1 d . . . . .
 C15 C 0.05703(17) 0.31829(16) 0.42928(14) 0.0197(3) Uani 1 1 d . . . . .
 H15 H 0.074950 0.311449 0.356457 0.024 Uiso 1 1 calc R U . . .
 C16 C -0.05326(17) 0.26938(16) 0.50228(14) 0.0204(3) Uani 1 1 d . . . . .
 H16 H -0.110734 0.229840 0.479102 0.024 Uiso 1 1 calc R U . . .
 C17 C -0.08172(16) 0.27718(15) 0.61008(13) 0.0170(3) Uani 1 1 d . . . . .
 C18 C 0.00053(17) 0.34018(15) 0.64189(13) 0.0183(3) Uani 1 1 d . . . . .
 H18 H -0.019132 0.349218 0.714367 0.022 Uiso 1 1 calc R U . . .
 C19 C 0.11109(16) 0.38971(15) 0.56776(13) 0.0165(3) Uani 1 1 d . . . . .
 H19 H 0.166247 0.432644 0.590440 0.020 Uiso 1 1 calc R U . . .
 C20 C -0.2418(2) 0.2537(2) 0.81910(16) 0.0320(4) Uani 1 1 d . . . . .
 H20A H -0.249089 0.343678 0.809045 0.048 Uiso 1 1 calc R U . . .
 H20B H -0.165555 0.221853 0.845327 0.048 Uiso 1 1 calc R U . . .
 H20C H -0.322128 0.222179 0.870983 0.048 Uiso 1 1 calc R U . . .
 C21 C 0.56179(16) 0.84050(14) 0.53067(13) 0.0153(3) Uani 1 1 d . . . . .
 C22 C 0.44277(16) 0.83689(15) 0.61143(13) 0.0169(3) Uani 1 1 d . . . . .
 H22 H 0.371201 0.800530 0.603493 0.020 Uiso 1 1 calc R U . . .
 C23 C 0.42659(16) 0.88523(15) 0.70308(14) 0.0183(3) Uani 1 1 d . . . . .
 H23 H 0.344894 0.880777 0.757259 0.022 Uiso 1 1 calc R U . . .
 C24 C 0.52976(17) 0.94030(15) 0.71596(13) 0.0170(3) Uani 1 1 d . . . . .
 C25 C 0.64993(17) 0.94437(15) 0.63557(14) 0.0181(3) Uani 1 1 d . . . . .
 H25 H 0.721298 0.981147 0.643395 0.022 Uiso 1 1 calc R U . . .
 C26 C 0.66514(16) 0.89529(15) 0.54517(13) 0.0166(3) Uani 1 1 d . . . . .
 H26 H 0.747331 0.898615 0.491552 0.020 Uiso 1 1 calc R U . . .
 C27 C 0.36546(19) 0.96759(19) 0.91891(15) 0.0261(4) Uani 1 1 d . . . . .
 H27A H 0.294016 1.004189 0.888102 0.039 Uiso 1 1 calc R U . . .
 H27B H 0.354395 0.998401 0.985132 0.039 Uiso 1 1 calc R U . . .
 H27C H 0.363027 0.877972 0.933999 0.039 Uiso 1 1 calc R U . . .
 Cl1 Cl -0.05547(6) 0.05530(5) 0.32971(5) 0.04070(13) Uani 1 1 d . . . . .
 Cl2 Cl 0.16664(5) 0.15376(5) 0.16225(4) 0.03283(11) Uani 1 1 d . . . . .
 Cl3 Cl -0.03576(7) 0.05380(10) 0.11037(7) 0.0715(3) Uani 1 1 d . . . . .
 C1S C -0.00237(19) 0.1343(2) 0.19867(17) 0.0288(4) Uani 1 1 d . . . . .
 H1S H -0.051353 0.217134 0.194276 0.035 Uiso 1 1 calc R U . . .

loop_
  _atom_site_aniso_label
  _atom_site_aniso_U_11
  _atom_site_aniso_U_22
  _atom_site_aniso_U_33
  _atom_site_aniso_U_23
  _atom_site_aniso_U_13
  _atom_site_aniso_U_12
 Br1 0.02289(9) 0.01874(8) 0.02537(9) -0.00562(6) -0.01013(7) 0.00029(6)
 Mn1 0.01426(12) 0.01925(12) 0.01370(11) -0.00461(9) -0.00257(9) -0.00278(9)
 S1 0.01827(19) 0.01854(19) 0.0233(2) -0.00339(15) -0.00143(15) -0.00597(15)
 S2 0.0217(2) 0.0259(2) 0.02096(19) -0.00933(16) -0.00706(16) -0.00385(16)
 O1 0.0359(9) 0.0519(10) 0.0425(9) -0.0334(8) -0.0001(7) -0.0092(7)
 O2 0.0293(7) 0.0364(8) 0.0246(7) 0.0022(6) -0.0082(6) -0.0084(6)
 O3 0.0225(7) 0.0428(9) 0.0404(9) -0.0075(7) 0.0025(6) -0.0095(6)
 N1 0.0158(6) 0.0157(6) 0.0144(6) -0.0033(5) -0.0050(5) -0.0017(5)
 N2 0.0150(6) 0.0143(6) 0.0157(6) -0.0018(5) -0.0044(5) -0.0026(5)
 C1 0.0189(8) 0.0348(10) 0.0237(8) -0.0104(7) -0.0025(7) -0.0061(7)
 C2 0.0201(8) 0.0350(10) 0.0210(8) -0.0090(7) 0.0024(7) -0.0125(7)
 C3 0.0216(8) 0.0264(9) 0.0234(8) -0.0074(7) -0.0044(7) -0.0020(7)
 C4 0.0188(8) 0.0184(7) 0.0165(7) -0.0063(6) -0.0057(6) -0.0022(6)
 C5 0.0177(7) 0.0154(7) 0.0185(7) -0.0046(6) -0.0067(6) -0.0026(6)
 C6 0.0140(7) 0.0131(7) 0.0160(7) -0.0020(5) -0.0059(5) -0.0010(5)
 C7 0.0151(7) 0.0145(7) 0.0153(7) -0.0039(5) -0.0041(5) -0.0017(5)
 C8 0.0149(7) 0.0134(7) 0.0160(7) -0.0029(5) -0.0064(5) -0.0019(5)
 C9 0.0148(7) 0.0133(7) 0.0162(7) -0.0020(5) -0.0059(6) -0.0016(5)
 C10 0.0144(7) 0.0145(7) 0.0170(7) -0.0035(6) -0.0055(5) -0.0020(5)
 C11 0.0155(7) 0.0115(6) 0.0177(7) -0.0021(5) -0.0064(6) -0.0007(5)
 C12 0.0175(7) 0.0131(7) 0.0203(7) -0.0012(6) -0.0062(6) -0.0040(5)
 C13 0.0171(7) 0.0150(7) 0.0185(7) -0.0009(6) -0.0044(6) -0.0034(6)
 C14 0.0142(7) 0.0130(7) 0.0186(7) -0.0027(6) -0.0057(6) -0.0015(5)
 C15 0.0191(8) 0.0242(8) 0.0182(7) -0.0067(6) -0.0052(6) -0.0056(6)
 C16 0.0179(8) 0.0228(8) 0.0234(8) -0.0080(7) -0.0057(6) -0.0059(6)
 C17 0.0153(7) 0.0148(7) 0.0204(7) -0.0028(6) -0.0042(6) -0.0018(5)
 C18 0.0187(8) 0.0200(8) 0.0169(7) -0.0033(6) -0.0052(6) -0.0031(6)
 C19 0.0162(7) 0.0160(7) 0.0193(7) -0.0044(6) -0.0062(6) -0.0027(6)
 C20 0.0313(10) 0.0387(11) 0.0231(9) -0.0064(8) 0.0017(8) -0.0128(8)
 C21 0.0169(7) 0.0116(6) 0.0187(7) -0.0033(6) -0.0067(6) -0.0012(5)
 C22 0.0161(7) 0.0152(7) 0.0214(7) -0.0052(6) -0.0068(6) -0.0020(5)
 C23 0.0162(7) 0.0183(7) 0.0215(8) -0.0059(6) -0.0052(6) -0.0012(6)
 C24 0.0202(8) 0.0138(7) 0.0191(7) -0.0042(6) -0.0081(6) -0.0008(6)
 C25 0.0180(7) 0.0169(7) 0.0213(8) -0.0035(6) -0.0071(6) -0.0045(6)
 C26 0.0162(7) 0.0149(7) 0.0194(7) -0.0029(6) -0.0054(6) -0.0029(5)
 C27 0.0253(9) 0.0318(10) 0.0221(8) -0.0068(7) -0.0053(7) -0.0049(7)
 Cl1 0.0366(3) 0.0361(3) 0.0418(3) -0.0101(2) 0.0061(2) -0.0115(2)
 Cl2 0.0222(2) 0.0461(3) 0.0318(2) -0.0073(2) -0.00632(18) -0.01060(19)
 Cl3 0.0449(4) 0.1233(7) 0.0664(5) -0.0591(5) -0.0080(3) -0.0306(4)
 C1S 0.0195(9) 0.0342(10) 0.0359(10) -0.0162(8) -0.0063(8) -0.0012(7)

_geom_special_details
;
 All esds (except the esd in the dihedral angle between two l.s. planes)
 are estimated using the full covariance matrix.  The cell esds are taken
 into account individually in the estimation of esds in distances, angles
 and torsion angles; correlations between esds in cell parameters are only
 used when they are defined by crystal symmetry.  An approximate (isotropic)
 treatment of cell esds is used for estimating esds involving l.s. planes.
;
loop_
  _geom_bond_atom_site_label_1
  _geom_bond_atom_site_label_2
  _geom_bond_distance
  _geom_bond_site_symmetry_2
  _geom_bond_publ_flag
 Br1 Mn1 2.5412(3) . ?
 Mn1 N1 2.0341(14) . ?
 Mn1 N2 2.0357(14) . ?
 Mn1 C1 1.8113(19) . ?
 Mn1 C2 1.812(2) . ?
 Mn1 C3 1.8146(19) . ?
 S1 C17 1.7539(17) . ?
 S1 C20 1.789(2) . ?
 S2 C24 1.7600(17) . ?
 S2 C27 1.7942(19) . ?
 O1 C1 1.138(2) . ?
 O2 C2 1.088(2) . ?
 O3 C3 1.149(2) . ?
 N1 C4 1.345(2) . ?
 N1 C8 1.355(2) . ?
 N2 C9 1.355(2) . ?
 N2 C13 1.341(2) . ?
 C4 H4 0.9500 . ?
 C4 C5 1.378(2) . ?
 C5 H5 0.9500 . ?
 C5 C6 1.401(2) . ?
 C6 C7 1.404(2) . ?
 C6 C14 1.476(2) . ?
 C7 H7 0.9500 . ?
 C7 C8 1.385(2) . ?
 C8 C9 1.477(2) . ?
 C9 C10 1.388(2) . ?
 C10 H10 0.9500 . ?
 C10 C11 1.403(2) . ?
 C11 C12 1.400(2) . ?
 C11 C21 1.475(2) . ?
 C12 H12 0.9500 . ?
 C12 C13 1.374(2) . ?
 C13 H13 0.9500 . ?
 C14 C15 1.402(2) . ?
 C14 C19 1.394(2) . ?
 C15 H15 0.9500 . ?
 C15 C16 1.377(2) . ?
 C16 H16 0.9500 . ?
 C16 C17 1.398(2) . ?
 C17 C18 1.393(2) . ?
 C18 H18 0.9500 . ?
 C18 C19 1.387(2) . ?
 C19 H19 0.9500 . ?
 C20 H20A 0.9800 . ?
 C20 H20B 0.9800 . ?
 C20 H20C 0.9800 . ?
 C21 C22 1.396(2) . ?
 C21 C26 1.404(2) . ?
 C22 H22 0.9500 . ?
 C22 C23 1.388(2) . ?
 C23 H23 0.9500 . ?
 C23 C24 1.394(2) . ?
 C24 C25 1.402(2) . ?
 C25 H25 0.9500 . ?
 C25 C26 1.379(2) . ?
 C26 H26 0.9500 . ?
 C27 H27A 0.9800 . ?
 C27 H27B 0.9800 . ?
 C27 H27C 0.9800 . ?
 Cl1 C1S 1.757(2) . ?
 Cl2 C1S 1.750(2) . ?
 Cl3 C1S 1.753(2) . ?
 C1S H1S 1.0000 . ?

loop_
  _geom_angle_atom_site_label_1
  _geom_angle_atom_site_label_2
  _geom_angle_atom_site_label_3
  _geom_angle
  _geom_angle_site_symmetry_1
  _geom_angle_site_symmetry_3
  _geom_angle_publ_flag
 N1 Mn1 Br1 88.31(4) . . ?
 N1 Mn1 N2 78.20(5) . . ?
 N2 Mn1 Br1 85.85(4) . . ?
 C1 Mn1 Br1 87.51(7) . . ?
 C1 Mn1 N1 95.20(7) . . ?
 C1 Mn1 N2 170.76(7) . . ?
 C1 Mn1 C2 91.65(9) . . ?
 C1 Mn1 C3 89.51(8) . . ?
 C2 Mn1 Br1 179.00(6) . . ?
 C2 Mn1 N1 92.30(7) . . ?
 C2 Mn1 N2 95.04(7) . . ?
 C2 Mn1 C3 91.37(8) . . ?
 C3 Mn1 Br1 88.09(6) . . ?
 C3 Mn1 N1 173.94(7) . . ?
 C3 Mn1 N2 96.67(7) . . ?
 C17 S1 C20 103.48(9) . . ?
 C24 S2 C27 103.96(8) . . ?
 C4 N1 Mn1 125.56(11) . . ?
 C4 N1 C8 117.75(14) . . ?
 C8 N1 Mn1 116.69(10) . . ?
 C9 N2 Mn1 116.29(10) . . ?
 C13 N2 Mn1 125.72(11) . . ?
 C13 N2 C9 117.48(14) . . ?
 O1 C1 Mn1 178.71(19) . . ?
 O2 C2 Mn1 177.96(18) . . ?
 O3 C3 Mn1 179.48(18) . . ?
 N1 C4 H4 118.5 . . ?
 N1 C4 C5 123.10(15) . . ?
 C5 C4 H4 118.5 . . ?
 C4 C5 H5 119.9 . . ?
 C4 C5 C6 120.15(15) . . ?
 C6 C5 H5 119.9 . . ?
 C5 C6 C7 116.41(14) . . ?
 C5 C6 C14 121.17(14) . . ?
 C7 C6 C14 122.39(14) . . ?
 C6 C7 H7 119.8 . . ?
 C8 C7 C6 120.39(14) . . ?
 C8 C7 H7 119.8 . . ?
 N1 C8 C7 122.17(14) . . ?
 N1 C8 C9 113.63(14) . . ?
 C7 C8 C9 124.15(14) . . ?
 N2 C9 C8 113.70(14) . . ?
 N2 C9 C10 122.19(14) . . ?
 C10 C9 C8 124.11(14) . . ?
 C9 C10 H10 119.9 . . ?
 C9 C10 C11 120.22(15) . . ?
 C11 C10 H10 119.9 . . ?
 C10 C11 C21 122.31(14) . . ?
 C12 C11 C10 116.40(14) . . ?
 C12 C11 C21 121.25(14) . . ?
 C11 C12 H12 120.0 . . ?
 C13 C12 C11 120.06(15) . . ?
 C13 C12 H12 120.0 . . ?
 N2 C13 C12 123.47(15) . . ?
 N2 C13 H13 118.3 . . ?
 C12 C13 H13 118.3 . . ?
 C15 C14 C6 120.96(15) . . ?
 C19 C14 C6 121.31(14) . . ?
 C19 C14 C15 117.67(15) . . ?
 C14 C15 H15 119.5 . . ?
 C16 C15 C14 121.00(16) . . ?
 C16 C15 H15 119.5 . . ?
 C15 C16 H16 119.6 . . ?
 C15 C16 C17 120.82(15) . . ?
 C17 C16 H16 119.6 . . ?
 C16 C17 S1 115.91(12) . . ?
 C18 C17 S1 125.32(13) . . ?
 C18 C17 C16 118.76(15) . . ?
 C17 C18 H18 120.0 . . ?
 C19 C18 C17 120.00(15) . . ?
 C19 C18 H18 120.0 . . ?
 C14 C19 H19 119.2 . . ?
 C18 C19 C14 121.64(15) . . ?
 C18 C19 H19 119.2 . . ?
 S1 C20 H20A 109.5 . . ?
 S1 C20 H20B 109.5 . . ?
 S1 C20 H20C 109.5 . . ?
 H20A C20 H20B 109.5 . . ?
 H20A C20 H20C 109.5 . . ?
 H20B C20 H20C 109.5 . . ?
 C22 C21 C11 122.26(14) . . ?
 C22 C21 C26 117.58(15) . . ?
 C26 C21 C11 120.11(14) . . ?
 C21 C22 H22 119.2 . . ?
 C23 C22 C21 121.50(15) . . ?
 C23 C22 H22 119.2 . . ?
 C22 C23 H23 119.9 . . ?
 C22 C23 C24 120.27(16) . . ?
 C24 C23 H23 119.9 . . ?
 C23 C24 S2 124.82(13) . . ?
 C23 C24 C25 118.84(15) . . ?
 C25 C24 S2 116.33(12) . . ?
 C24 C25 H25 119.8 . . ?
 C26 C25 C24 120.37(15) . . ?
 C26 C25 H25 119.8 . . ?
 C21 C26 H26 119.3 . . ?
 C25 C26 C21 121.43(15) . . ?
 C25 C26 H26 119.3 . . ?
 S2 C27 H27A 109.5 . . ?
 S2 C27 H27B 109.5 . . ?
 S2 C27 H27C 109.5 . . ?
 H27A C27 H27B 109.5 . . ?
 H27A C27 H27C 109.5 . . ?
 H27B C27 H27C 109.5 . . ?
 Cl1 C1S H1S 108.7 . . ?
 Cl2 C1S Cl1 110.73(12) . . ?
 Cl2 C1S Cl3 109.66(11) . . ?
 Cl2 C1S H1S 108.7 . . ?
 Cl3 C1S Cl1 110.20(12) . . ?
 Cl3 C1S H1S 108.7 . . ?

loop_
  _geom_torsion_atom_site_label_1
  _geom_torsion_atom_site_label_2
  _geom_torsion_atom_site_label_3
  _geom_torsion_atom_site_label_4
  _geom_torsion
  _geom_torsion_site_symmetry_1
  _geom_torsion_site_symmetry_2
  _geom_torsion_site_symmetry_3
  _geom_torsion_site_symmetry_4
  _geom_torsion_publ_flag
 N1 C8 C9 N2 4.2(2) . . . . ?
 C5 C6 C14 C15 -18.2(2) . . . . ?
 C5 C6 C14 C19 159.15(16) . . . . ?
 C7 C6 C14 C15 163.88(16) . . . . ?
 C7 C6 C14 C19 -18.7(2) . . . . ?
 C7 C8 C9 N2 -173.17(15) . . . . ?
 C7 C8 C9 C10 6.6(2) . . . . ?
 C10 C9 C8 N1 -175.96(14) . . . . ?
 C10 C11 C21 C22 -20.5(2) . . . . ?
 C10 C11 C21 C26 156.73(15) . . . . ?
 C12 C11 C21 C22 161.70(16) . . . . ?
 C12 C11 C21 C26 -21.1(2) . . . . ?
 C16 C17 S1 C20 -171.19(15) . . . . ?
 C18 C17 S1 C20 8.73(18) . . . . ?
 C23 C24 S2 C27 8.53(17) . . . . ?
 C25 C24 S2 C27 -172.27(13) . . . . ?

_iucr_refine_instructions_details
;
TITL 21srv303 in P-1 #2
REM reset to P-1 #2
CELL 0.71073 10.6681 11.1275 13.3642 78.686 72.445 82.662
ZERR 2 0.0003 0.0003 0.0004 0.001 0.001 0.001
LATT 1
SFAC C H Br Cl Mn N O S
UNIT 56 42 2 6 2 4 6 4

L.S. 9
PLAN  4
SIZE 0.05 0.09 0.21
TEMP -153.15
CONF C23 C24 S2 C27
CONF C25 C24 S2 C27
CONF C10 C11 C21 C22
CONF C12 C11 C21 C22
CONF C10 C11 C21 C26
CONF C12 C11 C21 C26
CONF N1 C8 C9 N2
CONF C7 C8 C9 N2
CONF C10 C9 C8 N1
CONF C7 C8 C9 C10
CONF C5 C6 C14 C15
CONF C5 C6 C14 C19
CONF C7 C6 C14 C15
CONF C7 C6 C14 C19
CONF C16 C17 S1 C20
CONF C18 C17 S1 C20
BOND $h
fmap 2 53
acta 
OMIT -2 60
WGHT 0.0339 1.1369
FVAR 0.77174
REM <olex2.extras>
REM <HklSrc "%.\\21srv303.hkl">
REM </olex2.extras>

Br1   3     0.79262  0.40608  0.27592  11.00000  0.02289  0.01874  0.02537 =
 -0.00562 -0.01013  0.00029 
Mn1   5     0.68707  0.55158  0.14721  11.00000  0.01426  0.01925  0.01370 =
 -0.00461 -0.00257 -0.00278 
S1    8    -0.22131  0.20507  0.69487  11.00000  0.01827  0.01854  0.02332 =
 -0.00339 -0.00143 -0.00597 
S2    8     0.52094  1.00827  0.82644  11.00000  0.02169  0.02588  0.02096 =
 -0.00933 -0.00706 -0.00385 
O1    7     0.74121  0.35328  0.01903  11.00000  0.03587  0.05191  0.04247 =
 -0.03339 -0.00011 -0.00915 
O2    7     0.57149  0.71368 -0.00483  11.00000  0.02933  0.03636  0.02458 =
 0.00224 -0.00825 -0.00836 
O3    7     0.95169  0.63867  0.03121  11.00000  0.02250  0.04277  0.04040 =
 -0.00752  0.00250 -0.00953 
N1    6     0.50869  0.49533  0.24070  11.00000  0.01583  0.01575  0.01441 =
 -0.00328 -0.00499 -0.00171 
N2    6     0.63881  0.66568  0.25714  11.00000  0.01497  0.01434  0.01574 =
 -0.00178 -0.00440 -0.00261 
C1    1     0.72122  0.43064  0.06753  11.00000  0.01891  0.03481  0.02368 =
 -0.01045 -0.00252 -0.00606 
C2    1     0.61377  0.65416  0.05352  11.00000  0.02013  0.03498  0.02102 =
 -0.00903  0.00240 -0.01249 
C3    1     0.84897  0.60538  0.07641  11.00000  0.02159  0.02640  0.02340 =
 -0.00738 -0.00445 -0.00202 
C4    1     0.43970  0.41469  0.22022  11.00000  0.01881  0.01835  0.01648 =
 -0.00628 -0.00575 -0.00222 
AFIX 43
H4    2     0.47480  0.38179  0.15613  11.00000 -1.20000 
AFIX 0
C5    1     0.32045  0.37753  0.28783  11.00000  0.01772  0.01542  0.01852 =
 -0.00464 -0.00675 -0.00257 
AFIX 43
H5    2     0.27468  0.32146  0.26916  11.00000 -1.20000 
AFIX 0
C6    1     0.26662  0.42227  0.38399  11.00000  0.01396  0.01310  0.01602 =
 -0.00203 -0.00591 -0.00098 
C7    1     0.33843  0.50759  0.40422  11.00000  0.01508  0.01451  0.01535 =
 -0.00388 -0.00406 -0.00174 
AFIX 43
H7    2     0.30577  0.54151  0.46793  11.00000 -1.20000 
AFIX 0
C8    1     0.45656  0.54256  0.33182  11.00000  0.01487  0.01337  0.01605 =
 -0.00295 -0.00637 -0.00190 
C9    1     0.53443  0.63722  0.34306  11.00000  0.01479  0.01335  0.01616 =
 -0.00195 -0.00592 -0.00157 
C10   1     0.50510  0.69329  0.43230  11.00000  0.01440  0.01453  0.01699 =
 -0.00350 -0.00552 -0.00201 
AFIX 43
H10   2     0.43217  0.66976  0.49174  11.00000 -1.20000 
AFIX 0
C11   1     0.58279  0.78457  0.43501  11.00000  0.01549  0.01145  0.01771 =
 -0.00210 -0.00643 -0.00069 
C12   1     0.68518  0.81748  0.34271  11.00000  0.01754  0.01314  0.02026 =
 -0.00120 -0.00615 -0.00400 
AFIX 43
H12   2     0.73762  0.88214  0.33860  11.00000 -1.20000 
AFIX 0
C13   1     0.70987  0.75635  0.25810  11.00000  0.01707  0.01495  0.01852 =
 -0.00092 -0.00440 -0.00337 
AFIX 43
H13   2     0.78103  0.77951  0.19704  11.00000 -1.20000 
AFIX 0
C14   1     0.14332  0.37805  0.46077  11.00000  0.01416  0.01300  0.01861 =
 -0.00270 -0.00565 -0.00154 
C15   1     0.05702  0.31829  0.42928  11.00000  0.01909  0.02416  0.01821 =
 -0.00673 -0.00521 -0.00560 
AFIX 43
H15   2     0.07495  0.31145  0.35646  11.00000 -1.20000 
AFIX 0
C16   1    -0.05326  0.26938  0.50228  11.00000  0.01792  0.02284  0.02337 =
 -0.00799 -0.00573 -0.00592 
AFIX 43
H16   2    -0.11073  0.22984  0.47910  11.00000 -1.20000 
AFIX 0
C17   1    -0.08172  0.27718  0.61008  11.00000  0.01526  0.01480  0.02041 =
 -0.00277 -0.00417 -0.00182 
C18   1     0.00053  0.34019  0.64189  11.00000  0.01872  0.02005  0.01689 =
 -0.00330 -0.00517 -0.00312 
AFIX 43
H18   2    -0.01913  0.34922  0.71437  11.00000 -1.20000 
AFIX 0
C19   1     0.11109  0.38971  0.56776  11.00000  0.01620  0.01597  0.01928 =
 -0.00445 -0.00616 -0.00273 
AFIX 43
H19   2     0.16625  0.43264  0.59044  11.00000 -1.20000 
AFIX 0
C20   1    -0.24184  0.25369  0.81910  11.00000  0.03133  0.03873  0.02306 =
 -0.00642  0.00169 -0.01277 
AFIX 137
H20A  2    -0.24909  0.34368  0.80905  11.00000 -1.50000 
H20B  2    -0.16556  0.22185  0.84533  11.00000 -1.50000 
H20C  2    -0.32213  0.22218  0.87098  11.00000 -1.50000 
AFIX 0
C21   1     0.56179  0.84050  0.53067  11.00000  0.01694  0.01161  0.01870 =
 -0.00335 -0.00670 -0.00121 
C22   1     0.44277  0.83689  0.61143  11.00000  0.01614  0.01522  0.02144 =
 -0.00515 -0.00682 -0.00205 
AFIX 43
H22   2     0.37120  0.80053  0.60349  11.00000 -1.20000 
AFIX 0
C23   1     0.42659  0.88523  0.70308  11.00000  0.01622  0.01827  0.02151 =
 -0.00592 -0.00521 -0.00120 
AFIX 43
H23   2     0.34489  0.88078  0.75726  11.00000 -1.20000 
AFIX 0
C24   1     0.52976  0.94030  0.71596  11.00000  0.02018  0.01382  0.01905 =
 -0.00420 -0.00807 -0.00077 
C25   1     0.64993  0.94437  0.63557  11.00000  0.01805  0.01690  0.02130 =
 -0.00353 -0.00713 -0.00450 
AFIX 43
H25   2     0.72130  0.98115  0.64340  11.00000 -1.20000 
AFIX 0
C26   1     0.66514  0.89529  0.54517  11.00000  0.01619  0.01485  0.01941 =
 -0.00289 -0.00540 -0.00285 
AFIX 43
H26   2     0.74733  0.89862  0.49155  11.00000 -1.20000 
AFIX 0
C27   1     0.36545  0.96759  0.91891  11.00000  0.02534  0.03175  0.02205 =
 -0.00682 -0.00527 -0.00487 
AFIX 137
H27A  2     0.29402  1.00419  0.88810  11.00000 -1.50000 
H27B  2     0.35440  0.99840  0.98513  11.00000 -1.50000 
H27C  2     0.36303  0.87797  0.93400  11.00000 -1.50000 
AFIX 0

Cl1   4    -0.05547  0.05530  0.32971  11.00000  0.03658  0.03606  0.04182 =
 -0.01006  0.00605 -0.01155 
Cl2   4     0.16664  0.15376  0.16225  11.00000  0.02217  0.04612  0.03183 =
 -0.00726 -0.00632 -0.01060 
Cl3   4    -0.03576  0.05380  0.11037  11.00000  0.04485  0.12329  0.06640 =
 -0.05907 -0.00799 -0.03062 
C1S   1    -0.00237  0.13432  0.19867  11.00000  0.01949  0.03424  0.03587 =
 -0.01624 -0.00632 -0.00118 
AFIX 13
H1S   2    -0.05135  0.21713  0.19428  11.00000 -1.20000 
AFIX 0
HKLF 4

END
;

_olex2_submission_special_instructions  'No special instructions were received'
