# Supplementary material for: Connectivity-Dependent Conductance of 2,2′-Bipyridine-Based Metal Complexes
Source: ACS Omega. 2023 Dec 14;8(51):48958–65. doi: 10.1021/acsomega.3c06555 (PMC10753655; doi:10.1021/acsomega.3c06555)
Supplement: Supplementary file 4 — ao3c06555_si_004.cif [file ao3c06555_si_004.cif]

data_ReMeta_21srv320
_audit_creation_date               2021-07-09
_audit_creation_method
;
Olex2 1.3-beta
(compiled 2020.11.12 svn.r5f609507 for OlexSys, GUI svn.r6272)
;
_shelx_SHELXL_version_number       '2017/1'
loop_
  _audit_author_name
  _audit_author_email
  _audit_author_address
 'Yufit, D.' d.s.yufit@durham.ac.uk
;
Durham University
Chemistry Department
Science Site, South Rd.
Durham
DH1 3LE
UK
;

_publ_contact_author_name         'Dmitry Yufit'
_publ_contact_author_address
;
Department of Chemistry
Durham University
South Rd.
Durham
DH1 3LE
UK
;
_publ_contact_author_email        'd.s.yufit@durham.ac.uk'

_publ_requested_journal           'Inorg.Chem'
_publ_section_title
;
Connectivity dependent conductance of 2,2'-bipyridine 
based metal complexes
;

_publ_contact_letter
;
The CIF file contains data for the structure ReMeta from
the paper 

"Connectivity dependent conductance of 2,2'-bipyridine based metal complexes"

by Y.Chelli, N.Ferri, A.Vezzoli, R.J.Davidson, R.J.Nichols, S.J.Higgins, 
S.Sangtarash, H.Sadeghi, D.S.Yufit and A.Beeby. 

The paper will be submitted to Inorg.Chem. 
;
loop_
_publ_author_name
_publ_author_address

'Chelli, Yahia'
;
School of Engineering
Universiy of Warwick
Library Rd.
Coventry
CV4 7AL
UK
;

'Ferri, Nicol\'o'
;
Department of Physics
Uniersity of Lancaster
Lancaster 
LA1 4YB
UK
;

'Vezzoli, Andrea'
;
Department of Physics
Uniersity of Lancaster
Lancaster 
LA1 4YB
UK
;


'Davidson, Ross J.'
;
Department of Chemistry
Durham University
South Rd.
Durham
DH1 3LE
UK
;
'Nichols, Richard J.'
;
Department of Physics
Uniersity of Lancaster
Lancaster 
LA1 4YB
UK
;

'Higgins, Simon J.'
;
Department of Physics
Uniersity of Lancaster
Lancaster 
LA1 4YB
UK
;

'Sangtarash, Sara'
;
School of Engineering
Universiy of Warwick
Library Rd.
Coventry
CV4 7AL
UK
;

'Sadeghi, Hatef'
;
School of Engineering
Universiy of Warwick
Library Rd.
Coventry
CV4 7AL
UK
;

'Yufit, Dmitry S.'
;
Department of Chemistry
Durham University
South Rd.
Durham
DH1 3LE
UK
;

'Beeby, Andrew'
;
Department of Chemistry
Durham University
South Rd.
Durham
DH1 3LE
UK
;

_publ_section_references
;
Dolomanov, O.V., Bourhis, L.J., Gildea, R.J, Howard, J.A.K. & Puschmann, H.
 (2009), J. Appl. Cryst. 42, 339-341.

Sheldrick, G.M. (2008). Acta Cryst. A64, 112-122.

Sheldrick, G.M. (2015). Acta Cryst. C71, 3-8.
;
_chemical_name_common              ?
_chemical_name_systematic          ?
_chemical_formula_moiety           'C27 H20 Br N2 O3 Re S2'
_chemical_formula_sum              'C27 H20 Br N2 O3 Re S2'
_chemical_formula_weight           750.68
_chemical_melting_point            ?
loop_
  _atom_type_symbol
  _atom_type_description
  _atom_type_scat_dispersion_real
  _atom_type_scat_dispersion_imag
  _atom_type_scat_source
 'C' 'C' 0.0033 0.0016 'International Tables Vol C Tables 4.2.6.8 and 6.1.1.4'
 'H' 'H' 0.0000 0.0000 'International Tables Vol C Tables 4.2.6.8 and 6.1.1.4'
 'Br' 'Br' -0.2901 2.4595
 'International Tables Vol C Tables 4.2.6.8 and 6.1.1.4'
 'N' 'N' 0.0061 0.0033 'International Tables Vol C Tables 4.2.6.8 and 6.1.1.4'
 'O' 'O' 0.0106 0.0060 'International Tables Vol C Tables 4.2.6.8 and 6.1.1.4'
 'Re' 'Re' -1.0185 7.2310
 'International Tables Vol C Tables 4.2.6.8 and 6.1.1.4'
 'S' 'S' 0.1246 0.1234 'International Tables Vol C Tables 4.2.6.8 and 6.1.1.4'

_shelx_space_group_comment
;
The symmetry employed for this shelxl refinement is uniquely defined
by the following loop, which should always be used as a source of
symmetry information in preference to the above space-group names.
They are only intended as comments.
;
_space_group_crystal_system        'monoclinic'
_space_group_IT_number             14
_space_group_name_H-M_alt          'P 1 21/c 1'
_space_group_name_Hall             '-P 2ybc'
loop_
  _space_group_symop_operation_xyz
 'x, y, z'
 '-x, y+1/2, -z+1/2'
 '-x, -y, -z'
 'x, -y-1/2, z-1/2'

_cell_length_a                     7.0628(3)
_cell_length_b                     22.5728(10)
_cell_length_c                     15.8769(7)
_cell_angle_alpha                  90
_cell_angle_beta                   93.5042(16)
_cell_angle_gamma                  90
_cell_volume                       2526.48(19)
_cell_formula_units_Z              4
_cell_measurement_reflns_used      9950
_cell_measurement_temperature      120.0
_cell_measurement_theta_max        31.41
_cell_measurement_theta_min        2.22
_shelx_estimated_absorpt_T_max     0.937
_shelx_estimated_absorpt_T_min     0.367
_exptl_absorpt_coefficient_mu      6.590
_exptl_absorpt_correction_T_max    0.2140
_exptl_absorpt_correction_T_min    0.1474
_exptl_absorpt_correction_type     multi-scan
_exptl_absorpt_process_details
;
SADABS-2016/2 (Bruker,2016/2) was used for absorption correction.
wR2(int) was 0.1071 before and 0.0669 after correction.
The Ratio of minimum to maximum transmission is 0.6888.
The \l/2 correction factor is Not present.
;
_exptl_absorpt_special_details     ?
_exptl_crystal_colour              yellow
_exptl_crystal_colour_primary      yellow
_exptl_crystal_density_diffrn      1.974
_exptl_crystal_density_meas        ?
_exptl_crystal_density_method      ?
_exptl_crystal_description         needle
_exptl_crystal_F_000               1448
_exptl_crystal_size_max            0.19
_exptl_crystal_size_mid            0.015
_exptl_crystal_size_min            0.01
_exptl_transmission_factor_max     ?
_exptl_transmission_factor_min     ?
_diffrn_reflns_av_R_equivalents    0.0863
_diffrn_reflns_av_unetI/netI       0.0557
_diffrn_reflns_Laue_measured_fraction_full  1.000
_diffrn_reflns_Laue_measured_fraction_max  1.000
_diffrn_reflns_limit_h_max         9
_diffrn_reflns_limit_h_min         -9
_diffrn_reflns_limit_k_max         31
_diffrn_reflns_limit_k_min         -31
_diffrn_reflns_limit_l_max         22
_diffrn_reflns_limit_l_min         -22
_diffrn_reflns_number              56628
_diffrn_reflns_point_group_measured_fraction_full  1.000
_diffrn_reflns_point_group_measured_fraction_max  1.000
_diffrn_reflns_theta_full          25.242
_diffrn_reflns_theta_max           29.998
_diffrn_reflns_theta_min           2.215
_diffrn_ambient_temperature        120.0
_diffrn_detector                   'Bruker PHOTON III C14 MM CPAD'
_diffrn_detector_area_resol_mean   54.4
_diffrn_detector_type              'CPA sensor'
_diffrn_measured_fraction_theta_full  1.000
_diffrn_measured_fraction_theta_max  1.000
_diffrn_measurement_device         '3-circle diffractometer'
_diffrn_measurement_device_type    'Bruker D8 Venture'
_diffrn_measurement_method         '\w- and \f-scans'
_diffrn_radiation_monochromator    'focusing mirrors'
_diffrn_radiation_probe            X-ray
_diffrn_radiation_type             MoK\a
_diffrn_radiation_wavelength       0.71073
_diffrn_source                     'microfocus sealed X-ray tube'
_diffrn_source_current             1.4
_diffrn_source_power               0.07
_diffrn_source_type                'Incoatec I\mS 3.0 microsource'
_diffrn_source_voltage             50.0
_diffrn_standards_number           0
_reflns_Friedel_coverage           0.000
_reflns_Friedel_fraction_full      .
_reflns_Friedel_fraction_max       .
_reflns_number_gt                  6085
_reflns_number_total               7359
_reflns_special_details
;
 Reflections were merged by SHELXL according to the crystal
 class for the calculation of statistics and refinement.
 
 _reflns_Friedel_fraction is defined as the number of unique
 Friedel pairs measured divided by the number that would be
 possible theoretically, ignoring centric projections and
 systematic absences.
;
_reflns_threshold_expression       'I > 2\s(I)'
_computing_bruker_data_scaling     'SADABS V2012/1 (Bruker AXS Inc.)'
_computing_cell_refinement         'SAINT V8.40A (Bruker, 2019)'
_computing_data_collection         'APEX3 v.2017.3_0 (Bruker AXS, 2017)'
_computing_data_reduction          'SAINT V8.40A (Bruker, 2019)'
_computing_molecular_graphics      'Olex2 1.3-beta (Dolomanov et al., 2009)'
_computing_publication_material    'Olex2 1.3-beta (Dolomanov et al., 2009)'
_computing_structure_refinement    'SHELXL 2017/1 (Sheldrick, 2015)'
_computing_structure_solution      'XS  (Sheldrick, 2008)'
_refine_diff_density_max           1.593
_refine_diff_density_min           -4.007
_refine_diff_density_rms           0.219
_refine_ls_extinction_coef         .
_refine_ls_extinction_method       none
_refine_ls_goodness_of_fit_ref     1.212
_refine_ls_hydrogen_treatment      constr
_refine_ls_matrix_type             full
_refine_ls_number_parameters       327
_refine_ls_number_reflns           7359
_refine_ls_number_restraints       24
_refine_ls_R_factor_all            0.0777
_refine_ls_R_factor_gt             0.0595
_refine_ls_restrained_S_all        1.213
_refine_ls_shift/su_max            0.002
_refine_ls_shift/su_mean           0.000
_refine_ls_structure_factor_coef   Fsqd
_refine_ls_weighting_details      
 'w=1/[\s^2^(Fo^2^)+22.6891P] where P=(Fo^2^+2Fc^2^)/3'
_refine_ls_weighting_scheme        calc
_refine_ls_wR_factor_gt            0.0903
_refine_ls_wR_factor_ref           0.0945
_refine_special_details            ?
_olex2_refinement_description
;
1. Fixed Uiso
 At 1.2 times of:
  All C(H) groups
 At 1.5 times of:
  All C(H,H,H) groups
2. Uiso/Uaniso restraints and constraints
Uanis(C2) \\sim Ueq, Uanis(C3) \\sim Ueq, Uanis(C6) \\sim Ueq, Uanis(C16) \\sim
Ueq: with sigma of 0.002 and sigma for terminal atoms of 0.004
3.a Aromatic/amide H refined with riding coordinates:
 C4(H4), C5(H5), C7(H7), C10(H10), C12(H12), C13(H13), C15(H15), C16(H16),
 C18(H18), C19(H19), C22(H22), C23(H23), C25(H25), C26(H26)
3.b Idealised Me refined as rotating group:
 C20(H20A,H20B,H20C), C27(H27A,H27B,H27C)
;
_atom_sites_solution_hydrogens     geom
_atom_sites_solution_primary       direct
_atom_sites_solution_secondary     ?
loop_
  _atom_site_label
  _atom_site_type_symbol
  _atom_site_fract_x
  _atom_site_fract_y
  _atom_site_fract_z
  _atom_site_U_iso_or_equiv
  _atom_site_adp_type
  _atom_site_occupancy
  _atom_site_site_symmetry_order
  _atom_site_calc_flag
  _atom_site_refinement_flags_posn
  _atom_site_refinement_flags_adp
  _atom_site_refinement_flags_occupancy
  _atom_site_disorder_assembly
  _atom_site_disorder_group
 Re1 Re 0.04468(4) 0.67838(2) 0.87594(2) 0.01542(6) Uani 1 1 d . . . . .
 Br1 Br -0.25957(10) 0.61185(3) 0.86480(4) 0.02119(14) Uani 1 1 d . . . . .
 S1 S 0.2526(3) 0.51514(9) 1.52859(11) 0.0289(4) Uani 1 1 d . . . . .
 S2 S 0.4964(3) 0.21769(8) 0.81272(12) 0.0264(4) Uani 1 1 d . . . . .
 O1 O -0.1683(8) 0.7917(2) 0.9215(3) 0.0296(12) Uani 1 1 d . . . . .
 O2 O 0.4035(7) 0.7526(2) 0.8914(3) 0.0269(11) Uani 1 1 d . . . . .
 O3 O -0.0029(8) 0.6993(2) 0.6842(3) 0.0283(12) Uani 1 1 d . . . . .
 N1 N 0.0821(7) 0.6463(2) 1.0042(3) 0.0140(10) Uani 1 1 d . . . . .
 N2 N 0.1902(7) 0.5947(2) 0.8689(3) 0.0149(10) Uani 1 1 d . . . . .
 C1 C -0.0942(10) 0.7493(3) 0.9009(4) 0.0196(13) Uani 1 1 d . . . . .
 C2 C 0.2744(10) 0.7245(3) 0.8847(4) 0.0170(13) Uani 1 1 d . U . . .
 C3 C 0.0133(9) 0.6929(3) 0.7564(4) 0.0180(13) Uani 1 1 d . U . . .
 C4 C 0.0430(8) 0.6782(3) 1.0717(4) 0.0164(12) Uani 1 1 d . . . . .
 H4 H -0.004339 0.717287 1.063206 0.020 Uiso 1 1 calc R U . . .
 C5 C 0.0680(9) 0.6571(3) 1.1537(4) 0.0162(12) Uani 1 1 d . . . . .
 H5 H 0.040133 0.681646 1.200026 0.019 Uiso 1 1 calc R U . . .
 C6 C 0.1341(9) 0.5998(3) 1.1674(4) 0.0139(12) Uani 1 1 d . U . . .
 C7 C 0.1735(8) 0.5662(3) 1.0970(4) 0.0137(12) Uani 1 1 d . . . . .
 H7 H 0.218023 0.526656 1.103866 0.016 Uiso 1 1 calc R U . . .
 C8 C 0.1477(9) 0.5904(3) 1.0168(4) 0.0127(11) Uani 1 1 d . . . . .
 C9 C 0.2015(9) 0.5602(3) 0.9386(4) 0.0147(12) Uani 1 1 d . . . . .
 C10 C 0.2595(9) 0.5016(3) 0.9361(4) 0.0155(12) Uani 1 1 d . . . . .
 H10 H 0.262137 0.478290 0.985991 0.019 Uiso 1 1 calc R U . . .
 C11 C 0.3143(9) 0.4762(3) 0.8606(4) 0.0161(12) Uani 1 1 d . . . . .
 C12 C 0.3177(10) 0.5152(3) 0.7909(4) 0.0199(13) Uani 1 1 d . . . . .
 H12 H 0.363912 0.501756 0.739327 0.024 Uiso 1 1 calc R U . . .
 C13 C 0.2547(10) 0.5719(3) 0.7977(4) 0.0204(14) Uani 1 1 d . . . . .
 H13 H 0.256348 0.596835 0.749512 0.024 Uiso 1 1 calc R U . . .
 C14 C 0.1679(9) 0.5772(3) 1.2546(4) 0.0146(12) Uani 1 1 d . . . . .
 C15 C 0.1891(10) 0.6162(3) 1.3231(4) 0.0214(14) Uani 1 1 d . . . . .
 H15 H 0.181584 0.657700 1.313148 0.026 Uiso 1 1 calc R U . . .
 C16 C 0.2210(10) 0.5957(3) 1.4055(4) 0.0221(14) Uani 1 1 d . U . . .
 H16 H 0.240791 0.623165 1.450511 0.027 Uiso 1 1 calc R U . . .
 C17 C 0.2238(10) 0.5353(3) 1.4220(4) 0.0208(14) Uani 1 1 d . . . . .
 C18 C 0.2072(10) 0.4960(3) 1.3551(4) 0.0227(15) Uani 1 1 d . . . . .
 H18 H 0.216226 0.454660 1.365440 0.027 Uiso 1 1 calc R U . . .
 C19 C 0.1775(10) 0.5166(3) 1.2724(4) 0.0181(13) Uani 1 1 d . . . . .
 H19 H 0.163438 0.488923 1.227460 0.022 Uiso 1 1 calc R U . . .
 C20 C 0.2556(13) 0.4361(3) 1.5249(5) 0.0341(19) Uani 1 1 d . . . . .
 H20A H 0.140563 0.421864 1.493578 0.051 Uiso 1 1 calc R U . . .
 H20B H 0.260324 0.420264 1.582433 0.051 Uiso 1 1 calc R U . . .
 H20C H 0.367441 0.422769 1.496547 0.051 Uiso 1 1 calc R U . . .
 C21 C 0.3599(9) 0.4135(3) 0.8520(4) 0.0143(12) Uani 1 1 d . . . . .
 C22 C 0.4056(9) 0.3774(3) 0.9222(4) 0.0161(12) Uani 1 1 d . . . . .
 H22 H 0.408633 0.394338 0.977026 0.019 Uiso 1 1 calc R U . . .
 C23 C 0.4463(9) 0.3179(3) 0.9139(4) 0.0194(13) Uani 1 1 d . . . . .
 H23 H 0.475304 0.294389 0.962591 0.023 Uiso 1 1 calc R U . . .
 C24 C 0.4446(9) 0.2922(3) 0.8334(4) 0.0178(13) Uani 1 1 d . . . . .
 C25 C 0.3971(9) 0.3276(3) 0.7631(4) 0.0213(14) Uani 1 1 d . . . . .
 H25 H 0.393276 0.310699 0.708234 0.026 Uiso 1 1 calc R U . . .
 C26 C 0.3555(9) 0.3869(3) 0.7727(4) 0.0194(13) Uani 1 1 d . . . . .
 H26 H 0.323101 0.410116 0.724081 0.023 Uiso 1 1 calc R U . . .
 C27 C 0.5574(15) 0.1880(3) 0.9153(5) 0.045(2) Uani 1 1 d . . . . .
 H27A H 0.594213 0.146407 0.910103 0.067 Uiso 1 1 calc R U . . .
 H27B H 0.447742 0.190918 0.950001 0.067 Uiso 1 1 calc R U . . .
 H27C H 0.663561 0.210565 0.941843 0.067 Uiso 1 1 calc R U . . .

loop_
  _atom_site_aniso_label
  _atom_site_aniso_U_11
  _atom_site_aniso_U_22
  _atom_site_aniso_U_33
  _atom_site_aniso_U_23
  _atom_site_aniso_U_13
  _atom_site_aniso_U_12
 Re1 0.01965(12) 0.01366(10) 0.01284(10) 0.00325(10) 0.00016(8) -0.00135(12)
 Br1 0.0234(3) 0.0211(3) 0.0189(3) 0.0005(2) 0.0008(3) -0.0034(3)
 S1 0.0428(11) 0.0311(10) 0.0124(8) 0.0041(7) -0.0010(8) 0.0008(9)
 S2 0.0342(10) 0.0203(8) 0.0246(9) -0.0065(7) 0.0008(8) 0.0061(8)
 O1 0.033(3) 0.025(3) 0.031(3) -0.005(2) 0.001(2) 0.010(2)
 O2 0.034(3) 0.027(3) 0.019(2) 0.005(2) 0.000(2) 0.004(2)
 O3 0.037(3) 0.028(3) 0.020(2) 0.005(2) -0.001(2) -0.001(2)
 N1 0.016(3) 0.015(2) 0.011(2) -0.0013(19) -0.004(2) -0.002(2)
 N2 0.018(3) 0.014(2) 0.013(2) 0.0009(19) 0.003(2) 0.001(2)
 C1 0.020(3) 0.023(3) 0.015(3) 0.003(3) -0.002(3) -0.003(3)
 C2 0.020(2) 0.0160(19) 0.0154(19) 0.0036(15) 0.0041(16) 0.0017(16)
 C3 0.019(2) 0.0159(19) 0.0188(19) 0.0024(15) 0.0005(16) -0.0008(16)
 C4 0.017(3) 0.013(3) 0.019(3) 0.002(3) -0.001(2) 0.000(3)
 C5 0.017(3) 0.019(3) 0.013(3) -0.002(2) 0.003(2) -0.001(3)
 C6 0.0114(18) 0.0148(18) 0.0153(18) -0.0004(15) -0.0002(15) -0.0017(15)
 C7 0.011(3) 0.014(3) 0.015(3) 0.004(2) -0.004(2) -0.002(2)
 C8 0.012(3) 0.013(3) 0.013(3) -0.001(2) 0.000(2) 0.001(2)
 C9 0.014(3) 0.019(3) 0.010(3) -0.001(2) -0.003(2) -0.005(2)
 C10 0.018(3) 0.015(3) 0.013(3) 0.001(2) 0.002(2) -0.002(2)
 C11 0.012(3) 0.022(3) 0.014(3) 0.000(2) -0.002(2) -0.001(2)
 C12 0.023(3) 0.022(3) 0.015(3) 0.002(2) 0.003(3) 0.002(3)
 C13 0.027(4) 0.018(3) 0.016(3) 0.004(2) 0.003(3) -0.002(3)
 C14 0.012(3) 0.018(3) 0.014(3) 0.000(2) -0.002(2) 0.001(2)
 C15 0.030(4) 0.019(3) 0.015(3) -0.001(2) 0.002(3) 0.000(3)
 C16 0.024(2) 0.021(2) 0.021(2) 0.0013(16) -0.0029(16) 0.0043(17)
 C17 0.028(4) 0.024(3) 0.010(3) 0.004(2) 0.001(3) 0.000(3)
 C18 0.033(4) 0.018(3) 0.017(3) 0.005(2) 0.006(3) 0.002(3)
 C19 0.024(3) 0.016(3) 0.015(3) -0.004(2) 0.004(3) -0.002(3)
 C20 0.049(5) 0.028(4) 0.025(4) 0.011(3) 0.000(4) 0.001(4)
 C21 0.013(3) 0.017(3) 0.014(3) 0.000(2) 0.003(2) 0.001(2)
 C22 0.015(3) 0.018(3) 0.016(3) -0.001(2) 0.004(2) -0.003(2)
 C23 0.022(3) 0.018(3) 0.018(3) -0.001(3) 0.001(2) 0.001(3)
 C24 0.012(3) 0.021(3) 0.020(3) -0.006(3) -0.001(2) 0.003(3)
 C25 0.023(3) 0.026(4) 0.015(3) -0.007(3) 0.001(2) 0.003(3)
 C26 0.021(3) 0.023(3) 0.015(3) -0.002(2) 0.001(3) 0.005(3)
 C27 0.083(7) 0.017(4) 0.036(4) 0.002(3) 0.015(5) 0.012(4)

_geom_special_details
;
 All esds (except the esd in the dihedral angle between two l.s. planes)
 are estimated using the full covariance matrix.  The cell esds are taken
 into account individually in the estimation of esds in distances, angles
 and torsion angles; correlations between esds in cell parameters are only
 used when they are defined by crystal symmetry.  An approximate (isotropic)
 treatment of cell esds is used for estimating esds involving l.s. planes.
;
loop_
  _geom_bond_atom_site_label_1
  _geom_bond_atom_site_label_2
  _geom_bond_distance
  _geom_bond_site_symmetry_2
  _geom_bond_publ_flag
 Re1 Br1 2.6188(7) . ?
 Re1 N1 2.162(5) . ?
 Re1 N2 2.156(5) . ?
 Re1 C1 1.930(7) . ?
 Re1 C2 1.925(7) . ?
 Re1 C3 1.926(6) . ?
 S1 C17 1.753(6) . ?
 S1 C20 1.785(8) . ?
 S2 C24 1.757(7) . ?
 S2 C27 1.788(8) . ?
 O1 C1 1.149(8) . ?
 O2 C2 1.111(8) . ?
 O3 C3 1.153(8) . ?
 N1 C4 1.334(8) . ?
 N1 C8 1.355(8) . ?
 N2 C9 1.351(8) . ?
 N2 C13 1.347(8) . ?
 C4 H4 0.9500 . ?
 C4 C5 1.388(8) . ?
 C5 H5 0.9500 . ?
 C5 C6 1.388(9) . ?
 C6 C7 1.393(8) . ?
 C6 C14 1.480(8) . ?
 C7 H7 0.9500 . ?
 C7 C8 1.388(8) . ?
 C8 C9 1.486(8) . ?
 C9 C10 1.387(9) . ?
 C10 H10 0.9500 . ?
 C10 C11 1.405(8) . ?
 C11 C12 1.415(9) . ?
 C11 C21 1.460(9) . ?
 C12 H12 0.9500 . ?
 C12 C13 1.363(9) . ?
 C13 H13 0.9500 . ?
 C14 C15 1.400(9) . ?
 C14 C19 1.398(9) . ?
 C15 H15 0.9500 . ?
 C15 C16 1.392(9) . ?
 C16 H16 0.9500 . ?
 C16 C17 1.389(9) . ?
 C17 C18 1.383(9) . ?
 C18 H18 0.9500 . ?
 C18 C19 1.395(9) . ?
 C19 H19 0.9500 . ?
 C20 H20A 0.9800 . ?
 C20 H20B 0.9800 . ?
 C20 H20C 0.9800 . ?
 C21 C22 1.402(8) . ?
 C21 C26 1.393(8) . ?
 C22 H22 0.9500 . ?
 C22 C23 1.382(9) . ?
 C23 H23 0.9500 . ?
 C23 C24 1.402(8) . ?
 C24 C25 1.396(9) . ?
 C25 H25 0.9500 . ?
 C25 C26 1.381(9) . ?
 C26 H26 0.9500 . ?
 C27 H27A 0.9800 . ?
 C27 H27B 0.9800 . ?
 C27 H27C 0.9800 . ?

loop_
  _geom_angle_atom_site_label_1
  _geom_angle_atom_site_label_2
  _geom_angle_atom_site_label_3
  _geom_angle
  _geom_angle_site_symmetry_1
  _geom_angle_site_symmetry_3
  _geom_angle_publ_flag
 N1 Re1 Br1 85.65(14) . . ?
 N2 Re1 Br1 83.45(14) . . ?
 N2 Re1 N1 73.99(19) . . ?
 C1 Re1 Br1 93.7(2) . . ?
 C1 Re1 N1 96.8(2) . . ?
 C1 Re1 N2 170.5(2) . . ?
 C2 Re1 Br1 177.71(19) . . ?
 C2 Re1 N1 93.4(2) . . ?
 C2 Re1 N2 94.3(2) . . ?
 C2 Re1 C1 88.5(3) . . ?
 C2 Re1 C3 91.4(3) . . ?
 C3 Re1 Br1 89.2(2) . . ?
 C3 Re1 N1 170.2(2) . . ?
 C3 Re1 N2 97.2(2) . . ?
 C3 Re1 C1 91.8(3) . . ?
 C17 S1 C20 103.2(4) . . ?
 C24 S2 C27 103.3(3) . . ?
 C4 N1 Re1 123.8(4) . . ?
 C4 N1 C8 118.0(5) . . ?
 C8 N1 Re1 118.1(4) . . ?
 C9 N2 Re1 117.8(4) . . ?
 C13 N2 Re1 124.3(4) . . ?
 C13 N2 C9 117.5(5) . . ?
 O1 C1 Re1 174.6(6) . . ?
 O2 C2 Re1 177.4(6) . . ?
 O3 C3 Re1 177.2(6) . . ?
 N1 C4 H4 118.4 . . ?
 N1 C4 C5 123.3(6) . . ?
 C5 C4 H4 118.4 . . ?
 C4 C5 H5 120.4 . . ?
 C4 C5 C6 119.2(6) . . ?
 C6 C5 H5 120.4 . . ?
 C5 C6 C7 117.7(6) . . ?
 C5 C6 C14 120.0(5) . . ?
 C7 C6 C14 122.3(6) . . ?
 C6 C7 H7 120.0 . . ?
 C8 C7 C6 120.0(6) . . ?
 C8 C7 H7 120.0 . . ?
 N1 C8 C7 121.8(5) . . ?
 N1 C8 C9 114.0(5) . . ?
 C7 C8 C9 124.0(5) . . ?
 N2 C9 C8 114.5(5) . . ?
 N2 C9 C10 121.9(6) . . ?
 C10 C9 C8 123.6(6) . . ?
 C9 C10 H10 119.6 . . ?
 C9 C10 C11 120.8(6) . . ?
 C11 C10 H10 119.6 . . ?
 C10 C11 C12 115.6(6) . . ?
 C10 C11 C21 123.3(6) . . ?
 C12 C11 C21 121.1(6) . . ?
 C11 C12 H12 119.9 . . ?
 C13 C12 C11 120.2(6) . . ?
 C13 C12 H12 119.9 . . ?
 N2 C13 C12 123.6(6) . . ?
 N2 C13 H13 118.2 . . ?
 C12 C13 H13 118.2 . . ?
 C15 C14 C6 120.9(6) . . ?
 C19 C14 C6 122.0(6) . . ?
 C19 C14 C15 117.1(6) . . ?
 C14 C15 H15 119.2 . . ?
 C16 C15 C14 121.6(6) . . ?
 C16 C15 H15 119.2 . . ?
 C15 C16 H16 119.9 . . ?
 C17 C16 C15 120.2(6) . . ?
 C17 C16 H16 119.9 . . ?
 C16 C17 S1 115.9(5) . . ?
 C18 C17 S1 125.1(5) . . ?
 C18 C17 C16 119.0(6) . . ?
 C17 C18 H18 119.7 . . ?
 C17 C18 C19 120.6(6) . . ?
 C19 C18 H18 119.7 . . ?
 C14 C19 H19 119.4 . . ?
 C18 C19 C14 121.3(6) . . ?
 C18 C19 H19 119.4 . . ?
 S1 C20 H20A 109.5 . . ?
 S1 C20 H20B 109.5 . . ?
 S1 C20 H20C 109.5 . . ?
 H20A C20 H20B 109.5 . . ?
 H20A C20 H20C 109.5 . . ?
 H20B C20 H20C 109.5 . . ?
 C22 C21 C11 122.0(6) . . ?
 C26 C21 C11 120.6(6) . . ?
 C26 C21 C22 117.4(6) . . ?
 C21 C22 H22 119.1 . . ?
 C23 C22 C21 121.9(6) . . ?
 C23 C22 H22 119.1 . . ?
 C22 C23 H23 120.0 . . ?
 C22 C23 C24 119.9(6) . . ?
 C24 C23 H23 120.0 . . ?
 C23 C24 S2 125.1(5) . . ?
 C25 C24 S2 116.2(5) . . ?
 C25 C24 C23 118.7(6) . . ?
 C24 C25 H25 119.7 . . ?
 C26 C25 C24 120.6(6) . . ?
 C26 C25 H25 119.7 . . ?
 C21 C26 H26 119.2 . . ?
 C25 C26 C21 121.6(6) . . ?
 C25 C26 H26 119.2 . . ?
 S2 C27 H27A 109.5 . . ?
 S2 C27 H27B 109.5 . . ?
 S2 C27 H27C 109.5 . . ?
 H27A C27 H27B 109.5 . . ?
 H27A C27 H27C 109.5 . . ?
 H27B C27 H27C 109.5 . . ?

loop_
  _geom_torsion_atom_site_label_1
  _geom_torsion_atom_site_label_2
  _geom_torsion_atom_site_label_3
  _geom_torsion_atom_site_label_4
  _geom_torsion
  _geom_torsion_site_symmetry_1
  _geom_torsion_site_symmetry_2
  _geom_torsion_site_symmetry_3
  _geom_torsion_site_symmetry_4
  _geom_torsion_publ_flag
 N1 C8 C9 N2 4.8(8) . . . . ?
 C5 C6 C14 C15 -19.0(9) . . . . ?
 C5 C6 C14 C19 160.1(6) . . . . ?
 C7 C6 C14 C15 158.4(6) . . . . ?
 C7 C6 C14 C19 -22.5(9) . . . . ?
 C7 C8 N1 Re1 -179.2(4) . . . . ?
 C7 C8 N1 C4 0.3(9) . . . . ?
 C7 C8 C9 N2 -170.8(6) . . . . ?
 C7 C8 C9 C10 9.0(10) . . . . ?
 C8 C9 N2 Re1 -12.6(7) . . . . ?
 C8 C9 N2 C13 173.6(6) . . . . ?
 C9 C8 N1 Re1 5.1(7) . . . . ?
 C9 C8 N1 C4 -175.4(5) . . . . ?
 C10 C9 N2 Re1 167.6(5) . . . . ?
 C10 C9 N2 C13 -6.2(9) . . . . ?
 C10 C9 C8 N1 -175.4(6) . . . . ?
 C10 C11 C21 C22 -18.8(10) . . . . ?
 C10 C11 C21 C26 159.9(6) . . . . ?
 C12 C11 C21 C22 163.2(6) . . . . ?
 C12 C11 C21 C26 -18.2(9) . . . . ?
 C16 C17 S1 C20 -178.6(6) . . . . ?
 C18 C17 S1 C20 0.4(8) . . . . ?
 C23 C24 S2 C27 -2.5(7) . . . . ?
 C25 C24 S2 C27 178.1(6) . . . . ?

_iucr_refine_instructions_details
;
TITL 21srv320 in P21/c #14
REM reset to P21/c #14
CELL 0.71073 7.0628 22.5728 15.8769 90 93.5042 90
ZERR 4 0.0003 0.001 0.0007 0 0.0016 0
LATT 1
SYMM -X,0.5+Y,0.5-Z
SFAC C H Br N O Re S
UNIT 108 80 4 8 12 4 8
ISOR 0.002 0.004 C2 C3 C6 C16

L.S. 9
PLAN  5
SIZE 0.01 0.015 0.19
TEMP -153.15
CONF N1 C8 C9 N2
CONF C7 C8 C9 N2
CONF C10 C9 C8 N1
CONF C7 C8 C9 C10
CONF C10 C11 C21 C22
CONF C12 C11 C21 C22
CONF C10 C11 C21 C26
CONF C12 C11 C21 C26
CONF C5 C6 C14 C15
CONF C5 C6 C14 C19
CONF C7 C6 C14 C15
CONF C7 C6 C14 C19
CONF C16 C17 S1 C20
CONF C18 C17 S1 C20
CONF C23 C24 S2 C27
CONF C25 C24 S2 C27
CONF C8 C9 N2 Re1
CONF C10 C9 N2 Re1
CONF C8 C9 N2 C13
CONF C10 C9 N2 C13
CONF C7 C8 N1 Re1
CONF C9 C8 N1 Re1
CONF C7 C8 N1 C4
CONF C9 C8 N1 C4
BOND $h
fmap 2 53
acta 
OMIT -2 60
WGHT 0 22.6891
FVAR 0.06332
REM <olex2.extras>
REM <HklSrc "%.\\21srv320.hkl">
REM </olex2.extras>

Re1   6     0.04468  0.67838  0.87594  11.00000  0.01965  0.01366  0.01284 =
 0.00325  0.00016 -0.00135 
Br1   3    -0.25957  0.61185  0.86480  11.00000  0.02344  0.02113  0.01894 =
 0.00051  0.00082 -0.00336 
S1    7     0.25260  0.51514  1.52859  11.00000  0.04278  0.03113  0.01241 =
 0.00412 -0.00102  0.00079 
S2    7     0.49645  0.21769  0.81272  11.00000  0.03424  0.02025  0.02463 =
 -0.00653  0.00085  0.00606 
O1    5    -0.16831  0.79168  0.92153  11.00000  0.03304  0.02495  0.03088 =
 -0.00476  0.00130  0.01002 
O2    5     0.40353  0.75258  0.89142  11.00000  0.03431  0.02738  0.01892 =
 0.00478  0.00007  0.00388 
O3    5    -0.00293  0.69930  0.68420  11.00000  0.03671  0.02769  0.02014 =
 0.00505 -0.00081 -0.00097 
N1    4     0.08206  0.64632  1.00422  11.00000  0.01562  0.01478  0.01092 =
 -0.00135 -0.00405 -0.00206 
N2    4     0.19021  0.59470  0.86895  11.00000  0.01816  0.01388  0.01288 =
 0.00089  0.00267  0.00062 
C1    1    -0.09425  0.74925  0.90087  11.00000  0.01976  0.02315  0.01539 =
 0.00320 -0.00206 -0.00332 
C2    1     0.27442  0.72448  0.88470  11.00000  0.01996  0.01599  0.01543 =
 0.00361  0.00409  0.00169 
C3    1     0.01326  0.69293  0.75636  11.00000  0.01934  0.01594  0.01876 =
 0.00243  0.00050 -0.00080 
C4    1     0.04297  0.67821  1.07171  11.00000  0.01708  0.01280  0.01897 =
 0.00184 -0.00059 -0.00019 
AFIX 43
H4    2    -0.00434  0.71729  1.06321  11.00000 -1.20000 
AFIX 0
C5    1     0.06797  0.65713  1.15375  11.00000  0.01664  0.01937  0.01286 =
 -0.00231  0.00294 -0.00088 
AFIX 43
H5    2     0.04013  0.68165  1.20003  11.00000 -1.20000 
AFIX 0
C6    1     0.13413  0.59980  1.16741  11.00000  0.01139  0.01479  0.01528 =
 -0.00038 -0.00016 -0.00174 
C7    1     0.17350  0.56618  1.09699  11.00000  0.01121  0.01446  0.01469 =
 0.00395 -0.00403 -0.00194 
AFIX 43
H7    2     0.21802  0.52666  1.10387  11.00000 -1.20000 
AFIX 0
C8    1     0.14766  0.59043  1.01681  11.00000  0.01214  0.01292  0.01286 =
 -0.00065  0.00014  0.00061 
C9    1     0.20146  0.56020  0.93863  11.00000  0.01428  0.01913  0.01027 =
 -0.00125 -0.00284 -0.00483 
C10   1     0.25947  0.50156  0.93607  11.00000  0.01810  0.01515  0.01349 =
 0.00096  0.00229 -0.00212 
AFIX 43
H10   2     0.26214  0.47829  0.98599  11.00000 -1.20000 
AFIX 0
C11   1     0.31431  0.47616  0.86056  11.00000  0.01183  0.02204  0.01401 =
 -0.00003 -0.00235 -0.00051 
C12   1     0.31766  0.51517  0.79094  11.00000  0.02263  0.02249  0.01481 =
 0.00206  0.00258  0.00249 
AFIX 43
H12   2     0.36391  0.50176  0.73933  11.00000 -1.20000 
AFIX 0
C13   1     0.25467  0.57194  0.79771  11.00000  0.02692  0.01835  0.01618 =
 0.00392  0.00313 -0.00240 
AFIX 43
H13   2     0.25635  0.59684  0.74951  11.00000 -1.20000 
AFIX 0
C14   1     0.16793  0.57725  1.25458  11.00000  0.01169  0.01768  0.01428 =
 0.00010 -0.00156  0.00115 
C15   1     0.18911  0.61624  1.32310  11.00000  0.03021  0.01935  0.01460 =
 -0.00079  0.00188 -0.00024 
AFIX 43
H15   2     0.18158  0.65770  1.31315  11.00000 -1.20000 
AFIX 0
C16   1     0.22095  0.59573  1.40546  11.00000  0.02377  0.02144  0.02062 =
 0.00133 -0.00292  0.00431 
AFIX 43
H16   2     0.24079  0.62316  1.45051  11.00000 -1.20000 
AFIX 0
C17   1     0.22380  0.53530  1.42196  11.00000  0.02774  0.02424  0.01038 =
 0.00396  0.00122  0.00044 
C18   1     0.20725  0.49604  1.35506  11.00000  0.03328  0.01834  0.01705 =
 0.00469  0.00610  0.00217 
AFIX 43
H18   2     0.21623  0.45466  1.36544  11.00000 -1.20000 
AFIX 0
C19   1     0.17748  0.51663  1.27245  11.00000  0.02374  0.01564  0.01538 =
 -0.00362  0.00400 -0.00246 
AFIX 43
H19   2     0.16344  0.48892  1.22746  11.00000 -1.20000 
AFIX 0
C20   1     0.25557  0.43610  1.52487  11.00000  0.04906  0.02762  0.02545 =
 0.01109  0.00017  0.00063 
AFIX 137
H20a  2     0.14056  0.42186  1.49358  11.00000 -1.50000 
H20b  2     0.26032  0.42026  1.58243  11.00000 -1.50000 
H20c  2     0.36744  0.42277  1.49655  11.00000 -1.50000 
AFIX 0
C21   1     0.35986  0.41345  0.85201  11.00000  0.01273  0.01668  0.01375 =
 0.00032  0.00276  0.00092 
C22   1     0.40556  0.37739  0.92219  11.00000  0.01483  0.01802  0.01594 =
 -0.00134  0.00385 -0.00349 
AFIX 43
H22   2     0.40863  0.39434  0.97703  11.00000 -1.20000 
AFIX 0
C23   1     0.44625  0.31788  0.91386  11.00000  0.02157  0.01813  0.01828 =
 -0.00117  0.00054  0.00121 
AFIX 43
H23   2     0.47530  0.29439  0.96259  11.00000 -1.20000 
AFIX 0
C24   1     0.44462  0.29222  0.83339  11.00000  0.01155  0.02125  0.02037 =
 -0.00642 -0.00147  0.00325 
C25   1     0.39707  0.32758  0.76313  11.00000  0.02270  0.02617  0.01495 =
 -0.00720  0.00141  0.00310 
AFIX 43
H25   2     0.39328  0.31070  0.70823  11.00000 -1.20000 
AFIX 0
C26   1     0.35548  0.38688  0.77273  11.00000  0.02089  0.02264  0.01465 =
 -0.00154  0.00135  0.00500 
AFIX 43
H26   2     0.32310  0.41012  0.72408  11.00000 -1.20000 
AFIX 0
C27   1     0.55737  0.18805  0.91525  11.00000  0.08288  0.01738  0.03556 =
 0.00154  0.01484  0.01233 
AFIX 137
H27a  2     0.59421  0.14641  0.91010  11.00000 -1.50000 
H27b  2     0.44774  0.19092  0.95000  11.00000 -1.50000 
H27c  2     0.66356  0.21057  0.94184  11.00000 -1.50000 
AFIX 0
HKLF 4

END
;

# start Validation Reply Form
_vrf_PLAT972_ReMeta_21srv320
;
PROBLEM: Check Calcd Resid. Dens.  0.98Ang From O1             -4.68 eA-3  
RESPONSE: The hole is located in chemically senseless position and most
probably is a result of minor twinning/disorder - the diffraction pattern
featured some streaks and split peaks.  
;
# end Validation Reply Form
_olex2_submission_special_instructions  'No special instructions were received'
