# Supplementary material for: Connectivity-Dependent Conductance of 2,2′-Bipyridine-Based Metal Complexes
Source: ACS Omega. 2023 Dec 14;8(51):48958–65. doi: 10.1021/acsomega.3c06555 (PMC10753655; doi:10.1021/acsomega.3c06555)
Supplement: Supplementary file 5 — ao3c06555_si_005.cif [file ao3c06555_si_005.cif]

data_RePara_17srv340
_audit_creation_date              2017-11-27
_audit_creation_method
;
Olex2 1.2-beta
(compiled 2017.08.10 svn.r3458 for OlexSys, GUI svn.r5381)
;
_shelx_SHELXL_version_number      '2017/1'
loop_
  _audit_author_name
  _audit_author_email
  _audit_author_address
 'Yufit, D.' d.s.yufit@durham.ac.uk
;
Durham University
Chemistry
South Rd.
Durham
DH1 3LE
UK
;

_publ_contact_author_name         'Dmitry Yufit'
_publ_contact_author_address
;
Department of Chemistry
Durham University
South Rd.
Durham
DH1 3LE
UK
;
_publ_contact_author_email        'd.s.yufit@durham.ac.uk'

_publ_requested_journal           'Inorg.Chem'
_publ_section_title
;
Connectivity dependent conductance of 2,2'-bipyridine 
based metal complexes
;

_publ_contact_letter
;
The CIF file contains data for the structure RePara from
the paper 

"Connectivity dependent conductance of 2,2'-bipyridine based metal complexes"

by Y.Chelli, N.Ferri, A.Vezzoli, R.J.Davidson, R.J.Nichols, S.J.Higgins, 
S.Sangtarash, H.Sadeghi, D.S.Yufit and A.Beeby. 

The paper will be submitted to Inorg.Chem. 
;
loop_
_publ_author_name
_publ_author_address

'Chelli, Yahia'
;
School of Engineering
Universiy of Warwick
Library Rd.
Coventry
CV4 7AL
UK
;

'Ferri, Nicol\'o'
;
Department of Physics
Uniersity of Lancaster
Lancaster 
LA1 4YB
UK
;

'Vezzoli, Andrea'
;
Department of Physics
Uniersity of Lancaster
Lancaster 
LA1 4YB
UK
;


'Davidson, Ross J.'
;
Department of Chemistry
Durham University
South Rd.
Durham
DH1 3LE
UK
;
'Nichols, Richard J.'
;
Department of Physics
Uniersity of Lancaster
Lancaster 
LA1 4YB
UK
;

'Higgins, Simon J.'
;
Department of Physics
Uniersity of Lancaster
Lancaster 
LA1 4YB
UK
;

'Sangtarash, Sara'
;
School of Engineering
Universiy of Warwick
Library Rd.
Coventry
CV4 7AL
UK
;

'Sadeghi, Hatef'
;
School of Engineering
Universiy of Warwick
Library Rd.
Coventry
CV4 7AL
UK
;

'Yufit, Dmitry S.'
;
Department of Chemistry
Durham University
South Rd.
Durham
DH1 3LE
UK
;

'Beeby, Andrew'
;
Department of Chemistry
Durham University
South Rd.
Durham
DH1 3LE
UK
;

_publ_section_references
;
Dolomanov, O.V., Bourhis, L.J., Gildea, R.J, Howard, J.A.K. & Puschmann, H.
 (2009), J. Appl. Cryst. 42, 339-341.

Palatinus, L. & Chapuis, G. (2007). J. Appl. Cryst., 40, 786-790;
Palatinus, L. & van der Lee, A. (2008). J. Appl. Cryst. 41, 975-984;
Palatinus, L., Prathapa, S. J. & van Smaalen, S. (2012). J. Appl. Cryst. 45,
 575-580.

Sheldrick, G.M. (2015). Acta Cryst. C71, 3-8.
;
_chemical_name_common             ?
_chemical_name_systematic         ?
_chemical_formula_moiety          'C33 H28 Br N2 O3 Re S2, 2(C H2 Cl2)'
_chemical_formula_sum             'C35 H32 Br Cl4 N2 O3 Re S2'
_chemical_formula_weight          1000.65
_chemical_melting_point           ?
loop_
  _atom_type_symbol
  _atom_type_description
  _atom_type_scat_dispersion_real
  _atom_type_scat_dispersion_imag
  _atom_type_scat_source
 'C' 'C' 0.0033 0.0016 'International Tables Vol C Tables 4.2.6.8 and 6.1.1.4'
 'H' 'H' 0.0000 0.0000 'International Tables Vol C Tables 4.2.6.8 and 6.1.1.4'
 'Br' 'Br' -0.2901 2.4595
 'International Tables Vol C Tables 4.2.6.8 and 6.1.1.4'
 'Cl' 'Cl' 0.1484 0.1585 'International Tables Vol C Tables 4.2.6.8 and 6.1.1.4'
 'N' 'N' 0.0061 0.0033 'International Tables Vol C Tables 4.2.6.8 and 6.1.1.4'
 'O' 'O' 0.0106 0.0060 'International Tables Vol C Tables 4.2.6.8 and 6.1.1.4'
 'Re' 'Re' -1.0185 7.2310
 'International Tables Vol C Tables 4.2.6.8 and 6.1.1.4'
 'S' 'S' 0.1246 0.1234 'International Tables Vol C Tables 4.2.6.8 and 6.1.1.4'

_shelx_space_group_comment
;
The symmetry employed for this shelxl refinement is uniquely defined
by the following loop, which should always be used as a source of
symmetry information in preference to the above space-group names.
They are only intended as comments.
;
_space_group_crystal_system       'monoclinic'
_space_group_IT_number            15
_space_group_name_H-M_alt         'C 1 2/c 1'
_space_group_name_Hall            '-C 2yc'
loop_
  _space_group_symop_operation_xyz
 'x, y, z'
 '-x, y, -z+1/2'
 'x+1/2, y+1/2, z'
 '-x+1/2, y+1/2, -z+1/2'
 '-x, -y, -z'
 'x, -y, z-1/2'
 '-x+1/2, -y+1/2, -z'
 'x+1/2, -y+1/2, z-1/2'

_cell_length_a                    30.488(3)
_cell_length_b                    9.5914(10)
_cell_length_c                    12.4229(14)
_cell_angle_alpha                 90
_cell_angle_beta                  91.433(3)
_cell_angle_gamma                 90
_cell_volume                      3631.6(7)
_cell_formula_units_Z             4
_cell_measurement_reflns_used     5008
_cell_measurement_temperature     120.0
_cell_measurement_theta_max       23.96
_cell_measurement_theta_min       2.23
_shelx_estimated_absorpt_T_max    0.953
_shelx_estimated_absorpt_T_min    0.399
_exptl_absorpt_coefficient_mu     4.894
_exptl_absorpt_correction_T_max   1.0000
_exptl_absorpt_correction_T_min   0.7345
_exptl_absorpt_correction_type    multi-scan
_exptl_absorpt_process_details
'SADABS-2016/2 (Bruker,2016/2) was used for absorption correction. wR2(int) was 0.0802 before and 0.0564 after correction. The Ratio of minimum to maximum transmission is 0.7345. The \l/2 correction factor is Not present.'
_exptl_absorpt_special_details    ?
_exptl_crystal_colour             'clear greenish orange'
_exptl_crystal_colour_lustre      clear
_exptl_crystal_colour_modifier    greenish
_exptl_crystal_colour_primary     orange
_exptl_crystal_density_diffrn     1.830
_exptl_crystal_density_meas       ?
_exptl_crystal_density_method     ?
_exptl_crystal_description        plank
_exptl_crystal_F_000              1960
_exptl_crystal_size_max           0.23
_exptl_crystal_size_mid           0.11
_exptl_crystal_size_min           0.01
_exptl_transmission_factor_max    ?
_exptl_transmission_factor_min    ?
_diffrn_reflns_av_R_equivalents   0.0798
_diffrn_reflns_av_unetI/netI      0.0704
_diffrn_reflns_Laue_measured_fraction_full 0.999
_diffrn_reflns_Laue_measured_fraction_max 1.000
_diffrn_reflns_limit_h_max        40
_diffrn_reflns_limit_h_min        -40
_diffrn_reflns_limit_k_max        12
_diffrn_reflns_limit_k_min        -12
_diffrn_reflns_limit_l_max        16
_diffrn_reflns_limit_l_min        -16
_diffrn_reflns_number             25206
_diffrn_reflns_point_group_measured_fraction_full 0.999
_diffrn_reflns_point_group_measured_fraction_max 1.000
_diffrn_reflns_theta_full         25.242
_diffrn_reflns_theta_max          27.991
_diffrn_reflns_theta_min          2.673
_diffrn_ambient_temperature       120.0
_diffrn_detector                  'Bruker PHOTON 100 CMOS'
_diffrn_detector_area_resol_mean  10.4
_diffrn_detector_type             'CMOS sensor'
_diffrn_measured_fraction_theta_full 0.999
_diffrn_measured_fraction_theta_max 1.000
_diffrn_measurement_device        '3-circle diffractometer'
_diffrn_measurement_device_type   'Bruker D8 Venture'
_diffrn_measurement_method        '\f and \w scans'
_diffrn_radiation_monochromator   'focusing mirrors'
_diffrn_radiation_probe           X-ray
_diffrn_radiation_type            MoK\a
_diffrn_radiation_wavelength      0.71073
_diffrn_source                    'microfocus sealed X-ray tube'
_diffrn_source_type               'Incoatec I\mS microsource'
_diffrn_standards_number          0
_reflns_Friedel_coverage          0.000
_reflns_Friedel_fraction_full     .
_reflns_Friedel_fraction_max      .
_reflns_number_gt                 3381
_reflns_number_total              4388
_reflns_special_details
;
 Reflections were merged by SHELXL according to the crystal
 class for the calculation of statistics and refinement.
 
 _reflns_Friedel_fraction is defined as the number of unique
 Friedel pairs measured divided by the number that would be
 possible theoretically, ignoring centric projections and
 systematic absences.
;
_reflns_threshold_expression      'I > 2\s(I)'
_computing.bruker_data_scaling    'SADABS V2012/1 (Bruker AXS Inc.)'
_computing_cell_refinement        'SAINT V8.38A (Bruker AXS, 2016)'
_computing_data_collection        'APEX3 v.2017.3_0 (Bruker, 2017)'
_computing_data_reduction         'SAINT v8.38A (Bruker, 2016)'
_computing_molecular_graphics     'Olex2 (Dolomanov et al., 2009)'
_computing_publication_material   'Olex2 (Dolomanov et al., 2009)'
_computing_structure_refinement   'ShelXL (Sheldrick, 2015)'
_computing_structure_solution
;
Superflip (Palatinus & Chapuis, 2007;Palatinus & van der Lee, 2008;
Palatinus et al., 2012)
;
_refine_diff_density_max          1.532
_refine_diff_density_min          -1.500
_refine_diff_density_rms          0.158
_refine_ls_extinction_coef        .
_refine_ls_extinction_method      none
_refine_ls_goodness_of_fit_ref    1.026
_refine_ls_hydrogen_treatment     constr
_refine_ls_matrix_type            full
_refine_ls_number_parameters      223
_refine_ls_number_reflns          4388
_refine_ls_number_restraints      2
_refine_ls_R_factor_all           0.0676
_refine_ls_R_factor_gt            0.0422
_refine_ls_restrained_S_all       1.026
_refine_ls_shift/su_max           0.000
_refine_ls_shift/su_mean          0.000
_refine_ls_structure_factor_coef  Fsqd
_refine_ls_weighting_details
'w=1/[\s^2^(Fo^2^)+(0.0350P)^2^+16.6500P] where P=(Fo^2^+2Fc^2^)/3'
_refine_ls_weighting_scheme       calc
_refine_ls_wR_factor_gt           0.0859
_refine_ls_wR_factor_ref          0.0943
_refine_special_details           ?
_olex2_refinement_description
;
1. Fixed Uiso
 At 1.2 times of:
  All C(H) groups, All C(H,H) groups
 At 1.5 times of:
  All C(H,H,H) groups
2. Restrained distances
 O2-C17 \\sim O1-C16
 with sigma of 0.002
 Re1-C17 \\sim Re1-C16
 with sigma of 0.002
3. Others
 Fixed Sof: Br1(0.5) O2(0.5) C17(0.5)
4.a Secondary CH2 refined with riding coordinates:
 C13(H13A,H13B), C18(H18A,H18B)
4.b Aromatic/amide H refined with riding coordinates:
 C2(H2), C3(H3), C5(H5), C7(H7), C8(H8), C11(H11)
4.c Idealised Me refined as rotating group:
 C14(H14A,H14B,H14C), C15(H15A,H15B,H15C)
;
_atom_sites_solution_hydrogens    geom
_atom_sites_solution_primary      iterative
_atom_sites_solution_secondary    ?
loop_
  _atom_site_label
  _atom_site_type_symbol
  _atom_site_fract_x
  _atom_site_fract_y
  _atom_site_fract_z
  _atom_site_U_iso_or_equiv
  _atom_site_adp_type
  _atom_site_occupancy
  _atom_site_site_symmetry_order
  _atom_site_calc_flag
  _atom_site_refinement_flags_posn
  _atom_site_refinement_flags_adp
  _atom_site_refinement_flags_occupancy
  _atom_site_disorder_assembly
  _atom_site_disorder_group
 Re1 Re 0.500000 0.37709(3) 0.750000 0.02258(10) Uani 1 2 d DS T P . .
 Br1 Br 0.57186(5) 0.35359(11) 0.84593(9) 0.0265(2) Uani 0.5 1 d . . . A 1
 S1 S 0.67520(5) 0.17045(17) 0.13204(12) 0.0373(4) Uani 1 1 d . . . . .
 O1 O 0.47228(13) 0.6093(4) 0.9045(3) 0.0341(9) Uani 1 1 d D . . . .
 O2 O 0.4115(2) 0.3828(10) 0.6252(7) 0.042(3) Uiso 0.5 1 d D . . A 2
 N1 N 0.52194(14) 0.1969(4) 0.6609(3) 0.0212(9) Uani 1 1 d . . . . .
 C1 C 0.51282(16) 0.0706(5) 0.7011(4) 0.0181(10) Uani 1 1 d . . . . .
 C2 C 0.52823(17) -0.0491(5) 0.6506(4) 0.0230(11) Uani 1 1 d . . . . .
 H2 H 0.521632 -0.138474 0.678842 0.028 Uiso 1 1 calc R . . . .
 C3 C 0.55291(17) -0.0377(5) 0.5601(4) 0.0238(11) Uani 1 1 d . . . . .
 H3 H 0.563249 -0.119452 0.525835 0.029 Uiso 1 1 calc R . . . .
 C4 C 0.56292(17) 0.0926(5) 0.5181(4) 0.0206(10) Uani 1 1 d . . . . .
 C5 C 0.54645(17) 0.2074(5) 0.5722(4) 0.0227(11) Uani 1 1 d . . . . .
 H5 H 0.552754 0.297746 0.545458 0.027 Uiso 1 1 calc R . . . .
 C6 C 0.58945(16) 0.1147(5) 0.4208(4) 0.0230(10) Uani 1 1 d . . . . .
 C7 C 0.58346(18) 0.2332(6) 0.3586(4) 0.0277(12) Uani 1 1 d . . . . .
 H7 H 0.561636 0.298888 0.377438 0.033 Uiso 1 1 calc R . . . .
 C8 C 0.60882(18) 0.2578(6) 0.2689(4) 0.0280(12) Uani 1 1 d . . . . .
 H8 H 0.604781 0.340137 0.227330 0.034 Uiso 1 1 calc R . . . .
 C9 C 0.63994(18) 0.1604(6) 0.2415(4) 0.0266(12) Uani 1 1 d . . . . .
 C10 C 0.64684(17) 0.0419(5) 0.3048(4) 0.0247(11) Uani 1 1 d . . . . .
 C11 C 0.62146(17) 0.0178(5) 0.3929(4) 0.0243(11) Uani 1 1 d . . . . .
 H11 H 0.625655 -0.064434 0.434587 0.029 Uiso 1 1 calc R . . . .
 C12 C 0.68583(19) -0.0463(6) 0.2695(4) 0.0314(13) Uani 1 1 d . . . . .
 C13 C 0.6902(2) -0.0121(7) 0.1497(5) 0.0404(15) Uani 1 1 d . . . . .
 H13A H 0.670378 -0.072322 0.105649 0.048 Uiso 1 1 calc R . . . .
 H13B H 0.720670 -0.027888 0.127160 0.048 Uiso 1 1 calc R . . . .
 C14 C 0.7273(2) -0.0010(8) 0.3330(5) 0.0465(17) Uani 1 1 d . . . . .
 H14A H 0.732757 0.098251 0.320282 0.070 Uiso 1 1 calc GR . . . .
 H14B H 0.752393 -0.055686 0.309295 0.070 Uiso 1 1 calc GR . . . .
 H14C H 0.723098 -0.016622 0.410063 0.070 Uiso 1 1 calc GR . . . .
 C15 C 0.6789(2) -0.2029(7) 0.2869(6) 0.056(2) Uani 1 1 d . . . . .
 H15A H 0.675130 -0.221226 0.363719 0.084 Uiso 1 1 calc GR . . . .
 H15B H 0.704549 -0.254082 0.261881 0.084 Uiso 1 1 calc GR . . . .
 H15C H 0.652695 -0.233379 0.246250 0.084 Uiso 1 1 calc GR . . . .
 C16 C 0.48161(18) 0.5199(5) 0.8458(4) 0.0279(12) Uani 1 1 d D . . . .
 C17 C 0.4449(3) 0.3813(18) 0.6732(12) 0.046(5) Uiso 0.5 1 d D . . A 2
 Cl1 Cl 0.63697(6) 0.4515(2) 0.59049(15) 0.0568(5) Uani 1 1 d . . . . .
 Cl2 Cl 0.70255(6) 0.33321(19) 0.45396(15) 0.0526(4) Uani 1 1 d . . . . .
 C18 C 0.6698(2) 0.4769(7) 0.4792(6) 0.0517(18) Uani 1 1 d . . . . .
 H18A H 0.650823 0.495888 0.415009 0.062 Uiso 1 1 calc R . . . .
 H18B H 0.688713 0.559430 0.491863 0.062 Uiso 1 1 calc R . . . .

loop_
  _atom_site_aniso_label
  _atom_site_aniso_U_11
  _atom_site_aniso_U_22
  _atom_site_aniso_U_33
  _atom_site_aniso_U_23
  _atom_site_aniso_U_13
  _atom_site_aniso_U_12
 Re1 0.03399(18) 0.00956(13) 0.02470(16) 0.000 0.01095(11) 0.000
 Br1 0.0319(7) 0.0223(6) 0.0252(6) -0.0002(4) -0.0004(6) -0.0026(5)
 S1 0.0458(9) 0.0416(8) 0.0250(7) 0.0025(6) 0.0125(7) 0.0015(7)
 O1 0.046(2) 0.022(2) 0.035(2) -0.0096(17) 0.0075(17) 0.0037(18)
 N1 0.029(2) 0.014(2) 0.021(2) 0.0015(17) 0.0035(18) 0.0025(18)
 C1 0.020(2) 0.013(2) 0.021(3) -0.0014(18) -0.003(2) 0.0018(19)
 C2 0.033(3) 0.011(2) 0.026(3) 0.0000(19) 0.000(2) -0.001(2)
 C3 0.027(3) 0.020(3) 0.024(3) -0.005(2) 0.003(2) 0.001(2)
 C4 0.028(3) 0.015(2) 0.019(2) -0.0020(18) 0.001(2) -0.0026(19)
 C5 0.029(3) 0.016(2) 0.023(3) 0.003(2) 0.005(2) -0.002(2)
 C6 0.028(3) 0.024(3) 0.017(2) -0.004(2) 0.0016(19) 0.000(2)
 C7 0.034(3) 0.029(3) 0.020(3) 0.002(2) 0.003(2) 0.003(2)
 C8 0.041(3) 0.021(3) 0.022(3) 0.004(2) 0.002(2) -0.004(2)
 C9 0.030(3) 0.030(3) 0.019(3) -0.005(2) 0.000(2) -0.003(2)
 C10 0.029(3) 0.020(3) 0.025(3) -0.007(2) 0.003(2) 0.001(2)
 C11 0.032(3) 0.020(3) 0.021(3) -0.005(2) 0.002(2) -0.001(2)
 C12 0.037(3) 0.029(3) 0.028(3) -0.003(2) 0.010(2) 0.004(2)
 C13 0.044(4) 0.047(4) 0.031(3) -0.004(3) 0.010(3) 0.009(3)
 C14 0.041(4) 0.057(4) 0.042(4) -0.005(3) 0.007(3) 0.012(3)
 C15 0.059(5) 0.039(4) 0.071(5) -0.010(4) 0.033(4) 0.006(3)
 C16 0.029(3) 0.022(3) 0.033(3) 0.008(2) 0.004(2) 0.002(2)
 Cl1 0.0622(12) 0.0589(12) 0.0499(11) -0.0036(9) 0.0125(9) 0.0069(9)
 Cl2 0.0475(10) 0.0486(10) 0.0621(11) -0.0120(8) 0.0071(8) 0.0004(8)
 C18 0.056(4) 0.046(4) 0.054(4) -0.001(3) 0.007(4) 0.007(3)

_geom_special_details
;
 All esds (except the esd in the dihedral angle between two l.s. planes)
 are estimated using the full covariance matrix.  The cell esds are taken
 into account individually in the estimation of esds in distances, angles
 and torsion angles; correlations between esds in cell parameters are only
 used when they are defined by crystal symmetry.  An approximate (isotropic)
 treatment of cell esds is used for estimating esds involving l.s. planes.
;
loop_
  _geom_bond_atom_site_label_1
  _geom_bond_atom_site_label_2
  _geom_bond_distance
  _geom_bond_site_symmetry_2
  _geom_bond_publ_flag
 Re1 Br1 2.4780(15) 2_656 ?
 Re1 Br1 2.4779(15) . ?
 Re1 N1 2.167(4) 2_656 ?
 Re1 N1 2.167(4) . ?
 Re1 C16 1.908(5) 2_656 ?
 Re1 C16 1.908(5) . ?
 Re1 C17 1.911(6) 2_656 ?
 Re1 C17 1.911(6) . ?
 S1 C9 1.757(5) . ?
 S1 C13 1.822(6) . ?
 O1 C16 1.165(6) . ?
 O2 C17 1.168(6) . ?
 N1 C1 1.342(6) . ?
 N1 C5 1.350(6) . ?
 C1 C1 1.461(9) 2_656 ?
 C1 C2 1.395(6) . ?
 C2 H2 0.9500 . ?
 C2 C3 1.373(7) . ?
 C3 H3 0.9500 . ?
 C3 C4 1.391(7) . ?
 C4 C5 1.390(7) . ?
 C4 C6 1.486(7) . ?
 C5 H5 0.9500 . ?
 C6 C7 1.383(7) . ?
 C6 C11 1.398(7) . ?
 C7 H7 0.9500 . ?
 C7 C8 1.392(7) . ?
 C8 H8 0.9500 . ?
 C8 C9 1.380(7) . ?
 C9 C10 1.395(7) . ?
 C10 C11 1.376(7) . ?
 C10 C12 1.532(7) . ?
 C11 H11 0.9500 . ?
 C12 C13 1.533(8) . ?
 C12 C14 1.535(9) . ?
 C12 C15 1.533(9) . ?
 C13 H13A 0.9900 . ?
 C13 H13B 0.9900 . ?
 C14 H14A 0.9800 . ?
 C14 H14B 0.9800 . ?
 C14 H14C 0.9800 . ?
 C15 H15A 0.9800 . ?
 C15 H15B 0.9800 . ?
 C15 H15C 0.9800 . ?
 Cl1 C18 1.744(7) . ?
 Cl2 C18 1.735(7) . ?
 C18 H18A 0.9900 . ?
 C18 H18B 0.9900 . ?

loop_
  _geom_angle_atom_site_label_1
  _geom_angle_atom_site_label_2
  _geom_angle_atom_site_label_3
  _geom_angle
  _geom_angle_site_symmetry_1
  _geom_angle_site_symmetry_3
  _geom_angle_publ_flag
 Br1 Re1 Br1 169.57(5) . 2_656 ?
 N1 Re1 Br1 87.85(12) 2_656 . ?
 N1 Re1 Br1 87.85(12) . 2_656 ?
 N1 Re1 Br1 83.83(12) 2_656 2_656 ?
 N1 Re1 Br1 83.83(12) . . ?
 N1 Re1 N1 74.2(2) . 2_656 ?
 C16 Re1 Br1 92.03(17) 2_656 2_656 ?
 C16 Re1 Br1 92.03(17) . . ?
 C16 Re1 Br1 95.46(17) 2_656 . ?
 C16 Re1 Br1 95.46(17) . 2_656 ?
 C16 Re1 N1 172.04(19) 2_656 2_656 ?
 C16 Re1 N1 98.90(19) . 2_656 ?
 C16 Re1 N1 172.04(19) . . ?
 C16 Re1 N1 98.90(19) 2_656 . ?
 C16 Re1 C16 88.2(3) 2_656 . ?
 C16 Re1 C17 91.6(5) 2_656 2_656 ?
 C16 Re1 C17 86.6(5) . 2_656 ?
 C16 Re1 C17 86.6(5) 2_656 . ?
 C16 Re1 C17 91.6(5) . . ?
 C17 Re1 N1 92.3(5) . . ?
 C17 Re1 N1 89.6(5) 2_656 . ?
 C17 Re1 C17 177.6(10) . 2_656 ?
 C9 S1 C13 90.6(3) . . ?
 C1 N1 Re1 117.4(3) . . ?
 C1 N1 C5 119.6(4) . . ?
 C5 N1 Re1 122.8(3) . . ?
 N1 C1 C1 115.4(3) . 2_656 ?
 N1 C1 C2 120.0(4) . . ?
 C2 C1 C1 124.6(3) . 2_656 ?
 C1 C2 H2 120.0 . . ?
 C3 C2 C1 120.0(5) . . ?
 C3 C2 H2 120.0 . . ?
 C2 C3 H3 119.7 . . ?
 C2 C3 C4 120.6(5) . . ?
 C4 C3 H3 119.7 . . ?
 C3 C4 C6 124.2(4) . . ?
 C5 C4 C3 116.4(4) . . ?
 C5 C4 C6 119.4(4) . . ?
 N1 C5 C4 123.4(4) . . ?
 N1 C5 H5 118.3 . . ?
 C4 C5 H5 118.3 . . ?
 C7 C6 C4 120.3(5) . . ?
 C7 C6 C11 119.4(5) . . ?
 C11 C6 C4 120.3(5) . . ?
 C6 C7 H7 119.4 . . ?
 C6 C7 C8 121.2(5) . . ?
 C8 C7 H7 119.4 . . ?
 C7 C8 H8 120.6 . . ?
 C9 C8 C7 118.8(5) . . ?
 C9 C8 H8 120.6 . . ?
 C8 C9 S1 126.2(4) . . ?
 C8 C9 C10 120.5(5) . . ?
 C10 C9 S1 113.2(4) . . ?
 C9 C10 C12 113.3(5) . . ?
 C11 C10 C9 120.4(5) . . ?
 C11 C10 C12 126.2(5) . . ?
 C6 C11 H11 120.2 . . ?
 C10 C11 C6 119.7(5) . . ?
 C10 C11 H11 120.2 . . ?
 C10 C12 C13 104.3(5) . . ?
 C10 C12 C14 109.3(5) . . ?
 C10 C12 C15 113.0(5) . . ?
 C13 C12 C14 110.4(5) . . ?
 C15 C12 C13 111.2(5) . . ?
 C15 C12 C14 108.6(5) . . ?
 S1 C13 H13A 110.3 . . ?
 S1 C13 H13B 110.3 . . ?
 C12 C13 S1 107.2(4) . . ?
 C12 C13 H13A 110.3 . . ?
 C12 C13 H13B 110.3 . . ?
 H13A C13 H13B 108.5 . . ?
 C12 C14 H14A 109.5 . . ?
 C12 C14 H14B 109.5 . . ?
 C12 C14 H14C 109.5 . . ?
 H14A C14 H14B 109.5 . . ?
 H14A C14 H14C 109.5 . . ?
 H14B C14 H14C 109.5 . . ?
 C12 C15 H15A 109.5 . . ?
 C12 C15 H15B 109.5 . . ?
 C12 C15 H15C 109.5 . . ?
 H15A C15 H15B 109.5 . . ?
 H15A C15 H15C 109.5 . . ?
 H15B C15 H15C 109.5 . . ?
 O1 C16 Re1 177.0(5) . . ?
 O2 C17 Re1 179.1(16) . . ?
 Cl1 C18 H18A 109.2 . . ?
 Cl1 C18 H18B 109.2 . . ?
 Cl2 C18 Cl1 112.1(4) . . ?
 Cl2 C18 H18A 109.2 . . ?
 Cl2 C18 H18B 109.2 . . ?
 H18A C18 H18B 107.9 . . ?

loop_
  _geom_torsion_atom_site_label_1
  _geom_torsion_atom_site_label_2
  _geom_torsion_atom_site_label_3
  _geom_torsion_atom_site_label_4
  _geom_torsion
  _geom_torsion_site_symmetry_1
  _geom_torsion_site_symmetry_2
  _geom_torsion_site_symmetry_3
  _geom_torsion_site_symmetry_4
  _geom_torsion_publ_flag
 C3 C4 C6 C7 153.0(5) . . . . ?
 C3 C4 C6 C11 -28.6(8) . . . . ?
 C5 C4 C6 C7 -26.7(7) . . . . ?
 C5 C4 C6 C11 151.6(5) . . . . ?
 C8 C9 S1 C13 -167.3(5) . . . . ?
 C9 C10 C12 C13 -25.5(6) . . . . ?
 C9 C10 C12 C14 92.6(6) . . . . ?
 C9 C10 C12 C15 -146.4(5) . . . . ?
 C10 C9 S1 C13 14.7(4) . . . . ?
 C10 C12 C13 S1 34.6(5) . . . . ?
 C11 C10 C12 C13 158.3(5) . . . . ?
 C11 C10 C12 C14 -83.6(7) . . . . ?
 C11 C10 C12 C15 37.5(8) . . . . ?
 C12 C13 S1 C9 -29.0(4) . . . . ?
 C14 C12 C13 S1 -82.8(5) . . . . ?
 C15 C12 C13 S1 156.6(4) . . . . ?

_olex2_submission_special_instructions 'No special instructions were received'
_iucr_refine_instructions_details
;
TITL 17srv340 in Cc
CELL 0.71073 30.4879 9.5914 12.4229 90 91.4326 90
ZERR 4 0.0033 0.001 0.0014 0 0.0032 0
LATT 7
SYMM -X,+Y,0.5-Z
SFAC C H Br Cl N O Re S
UNIT 140 128 4 16 8 12 4 8
SADI 0.002 O2 C17 O1 C16
SADI 0.002 Re1 C17 Re1 C16

L.S. 9 0 0
PLAN  5
SIZE 0.01 0.11 0.23
TEMP -153.15
CONF C3 C4 C6 C7
CONF C5 C4 C6 C7
CONF C3 C4 C6 C11
CONF C5 C4 C6 C11
CONF C8 C9 S1 C13
CONF C10 C9 S1 C13
CONF C12 C13 S1 C9
CONF C10 C12 C13 S1
CONF C14 C12 C13 S1
CONF C15 C12 C13 S1
CONF C9 C10 C12 C13
CONF C11 C10 C12 C13
CONF C9 C10 C12 C14
CONF C11 C10 C12 C14
CONF C9 C10 C12 C15
CONF C11 C10 C12 C15
BOND $h
fmap 2 53
acta 
OMIT -2 56
OMIT 1 1 0
WGHT 0.035 16.65
FVAR 0.04065
REM <olex2.extras>
REM <HklSrc "%.\\17srv340.hkl">
REM </olex2.extras>

Re1   7     0.50000  0.37709  0.75000  10.50000  0.03399  0.00956  0.02470 =
 -0.00000  0.01095 -0.00000 
PART 1
Br1   3     0.57186  0.35359  0.84593  10.50000  0.03191  0.02227  0.02519 =
 -0.00024 -0.00040 -0.00263 
PART 0
S1    8     0.67520  0.17045  0.13204  11.00000  0.04580  0.04163  0.02501 =
 0.00246  0.01251  0.00147 
O1    6     0.47228  0.60930  0.90452  11.00000  0.04594  0.02171  0.03496 =
 -0.00964  0.00749  0.00371 
PART 2
O2    6     0.41149  0.38283  0.62518  10.50000  0.04162 
PART 0
N1    5     0.52194  0.19693  0.66095  11.00000  0.02879  0.01357  0.02142 =
 0.00145  0.00353  0.00246 
C1    1     0.51282  0.07058  0.70110  11.00000  0.01988  0.01347  0.02074 =
 -0.00141 -0.00251  0.00177 
C2    1     0.52822 -0.04906  0.65060  11.00000  0.03274  0.01067  0.02554 =
 0.00005  0.00019 -0.00063 
AFIX 43
H2    2     0.52163 -0.13847  0.67884  11.00000 -1.20000 
AFIX 0
C3    1     0.55292 -0.03766  0.56009  11.00000  0.02737  0.01986  0.02428 =
 -0.00498  0.00280  0.00068 
AFIX 43
H3    2     0.56325 -0.11945  0.52584  11.00000 -1.20000 
AFIX 0
C4    1     0.56292  0.09265  0.51811  11.00000  0.02836  0.01481  0.01864 =
 -0.00197  0.00112 -0.00263 
C5    1     0.54645  0.20735  0.57224  11.00000  0.02930  0.01554  0.02340 =
 0.00288  0.00454 -0.00237 
AFIX 43
H5    2     0.55275  0.29775  0.54546  11.00000 -1.20000 
AFIX 0
C6    1     0.58945  0.11474  0.42083  11.00000  0.02753  0.02445  0.01721 =
 -0.00376  0.00163 -0.00008 
C7    1     0.58346  0.23317  0.35861  11.00000  0.03380  0.02947  0.01990 =
 0.00249  0.00272  0.00305 
AFIX 43
H7    2     0.56164  0.29889  0.37744  11.00000 -1.20000 
AFIX 0
C8    1     0.60882  0.25780  0.26891  11.00000  0.04081  0.02150  0.02189 =
 0.00434  0.00196 -0.00375 
AFIX 43
H8    2     0.60478  0.34014  0.22733  11.00000 -1.20000 
AFIX 0
C9    1     0.63994  0.16038  0.24152  11.00000  0.03046  0.03043  0.01899 =
 -0.00471  0.00028 -0.00347 
C10   1     0.64684  0.04188  0.30484  11.00000  0.02917  0.02047  0.02467 =
 -0.00714  0.00257  0.00127 
C11   1     0.62146  0.01776  0.39292  11.00000  0.03196  0.01987  0.02103 =
 -0.00464  0.00210 -0.00092 
AFIX 43
H11   2     0.62565 -0.06443  0.43459  11.00000 -1.20000 
AFIX 0
C12   1     0.68583 -0.04625  0.26954  11.00000  0.03698  0.02919  0.02832 =
 -0.00309  0.00955  0.00422 
C13   1     0.69015 -0.01214  0.14973  11.00000  0.04396  0.04664  0.03111 =
 -0.00426  0.01039  0.00937 
AFIX 23
H13a  2     0.67038 -0.07232  0.10565  11.00000 -1.20000 
H13b  2     0.72067 -0.02789  0.12716  11.00000 -1.20000 
AFIX 0
C14   1     0.72727 -0.00098  0.33304  11.00000  0.04085  0.05670  0.04227 =
 -0.00461  0.00679  0.01174 
AFIX 137
H14a  2     0.73276  0.09825  0.32028  11.00000 -1.50000 
H14b  2     0.75239 -0.05569  0.30929  11.00000 -1.50000 
H14c  2     0.72310 -0.01662  0.41006  11.00000 -1.50000 
AFIX 0
C15   1     0.67893 -0.20285  0.28691  11.00000  0.05900  0.03937  0.07102 =
 -0.00955  0.03274  0.00645 
AFIX 137
H15a  2     0.67513 -0.22123  0.36372  11.00000 -1.50000 
H15b  2     0.70455 -0.25408  0.26188  11.00000 -1.50000 
H15c  2     0.65270 -0.23338  0.24625  11.00000 -1.50000 
AFIX 0
C16   1     0.48161  0.51991  0.84581  11.00000  0.02912  0.02232  0.03252 =
 0.00755  0.00415  0.00229 
PART 2
C17   1     0.44494  0.38131  0.67317  10.50000  0.04644 

PART 0
Cl1   4     0.63697  0.45152  0.59049  11.00000  0.06217  0.05889  0.04986 =
 -0.00358  0.01250  0.00692 
Cl2   4     0.70255  0.33321  0.45396  11.00000  0.04749  0.04863  0.06210 =
 -0.01204  0.00705  0.00037 
C18   1     0.66980  0.47686  0.47916  11.00000  0.05561  0.04554  0.05415 =
 -0.00050  0.00700  0.00681 
AFIX 23
H18a  2     0.65082  0.49589  0.41501  11.00000 -1.20000 
H18b  2     0.68871  0.55943  0.49186  11.00000 -1.20000 
AFIX 0
HKLF 4

END
;
